# Supplementary material for: Pipeline for amplifying and analyzing amplicons of the V1–V3 region of the 16S rRNA gene
Source: BMC Res Notes. 2016 Aug 2;9:380. doi: 10.1186/s13104-016-2172-6 (PMC4970291; doi:10.1186/s13104-016-2172-6)
Supplement: Supplementary file 1 — 10.1186/s13104-016-2172-6 FASTA file of 16S rRNA genes contained in the mock community. [file 13104_2016_2172_MOESM1_ESM.txt]

>Campy1 640692481 16S ribosomal RNA [Campylobacter jejuni subsp. jejuni NCTC 11168: NC_002163] (+)strand
TTTTTATGGAGAGTTTGATCCTGGCTCAGAGTGAACGCTGGCGGCGTGCC
TAATACATGCAAGTCGAACGATGAAGCTTTTAGCTTGCTAGAAGTGGATT
AGTGGCGCACGGGTGAGTAAGGTATAGTTAATCTGCCCTACACAAGAGGA
CAACAGTTGGAAACGACTGCTAATACTCTATACTCCTGCTTAACACAAGT
TGAGTAGGGAAAGTTTTTCGGTGTAGGATGAGACTATATAGTATCAGCTA
GTTGGTAAGGTAATGGCTTACCAAGGCTATGACGCTTAACTGGTCTGAGA
GGATGATCAGTCACACTGGAACTGAGACACGGTCCAGACTCCTACGGGAG
GCAGCAGTAGGGAATATTGCGCAATGGGGGAAACCCTGACGCAGCAACGC
CGCGTGGAGGATGACACTTTTCGGAGCGTAAACTCCTTTTCTTAGGGAAG
AATTCTGACGGTACCTAAGGAATAAGCACCGGCTAACTCCGTGCCAGCAG
CCGCGGTAATACGGAGGGTGCAAGCGTTACTCGGAATCACTGGGCGTAAA
GGGCGCGTAGGCGGATTATCAAGTCTCTTGTGAAATCTAATGGCTTAACC
ATTAAACTGCTTGGGAAACTGATAGTCTAGAGTGAGGGAGAGGCAGATGG
AATTGGTGGTGTAGGGGTAAAATCCGTAGATATCACCAAGAATACCCATT
GCGAAGGCGATCTGCTGGAACTCAACTGACGCTAAGGCGCGAAAGCGTGG
GGAGCAAACAGGATTAGATACCCTGGTAGTCCACGCCCTAAACGATGTAC
ACTAGTTGTTGGGGTGCTAGTCATCTCAGTAATGCAGCTAACGCATTAAG
TGTACCGCCTGGGGAGTACGGTCGCAAGATTAAAACTCAAAGGAATAGAC
GGGGACCCGCACAAGCGGTGGAGCATGTGGTTTAATTCGAAGATACGCGA
AGAACCTTACCTGGGCTTGATATCCTAAGAACCTTATAGAGATATGAGGG
TGCTAGCTTGCTAGAACTTAGAGACAGGTGCTGCACGGCTGTCGTCAGCT
CGTGTCGTGAGATGTTGGGTTAAGTCCCGCAACGAGCGCAACCCACGTAT
TTAGTTGCTAACGGTTCGGCCGAGCACTCTAAATAGACTGCCTTCGTAAG
GAGGAGGAAGGTGTGGACGACGTCAAGTCATCATGGCCCTTATGCCCAGG
GCGACACACGTGCTACAATGGCATATACAATGAGACGCAATACCGCGAGG
TGGAGCAAATCTATAAAATATGTCCCAGTTCGGATTGTTCTCTGCAACTC
GAGAGCATGAAGCCGGAATCGCTAGTAATCGTAGATCAGCCATGCTACGG
TGAATACGTTCCCGGGTCTTGTACTCACCGCCCGTCACACCATGGGAGTT
GATTTCACTCGAAGCCGGAATACTAAACTAGTTACCGTCCACAGTGGAAT
CAGCGACTGGGGTGAAGTCGTAACAAGGTAACCGTAGGAGAACCTGCGGT
TGGATCACCTCCT

>Campy2 640692487 16S ribosomal RNA [Campylobacter jejuni subsp. jejuni NCTC 11168: NC_002163] (+)strand
TTTTTATGGAGAGTTTGATCCTGGCTCAGAGTGAACGCTGGCGGCGTGCC
TAATACATGCAAGTCGAACGATGAAGCTTTTAGCTTGCTAGAAGTGGATT
AGTGGCGCACGGGTGAGTAAGGTATAGTTAATCTGCCCTACACAAGAGGA
CAACAGTTGGAAACGACTGCTAATACTCTATACTCCTGCTTAACACAAGT
TGAGTAGGGAAAGTTTTTCGGTGTAGGATGAGACTATATAGTATCAGCTA
GTTGGTAAGGTAATGGCTTACCAAGGCTATGACGCTTAACTGGTCTGAGA
GGATGATCAGTCACACTGGAACTGAGACACGGTCCAGACTCCTACGGGAG
GCAGCAGTAGGGAATATTGCGCAATGGGGGAAACCCTGACGCAGCAACGC
CGCGTGGAGGATGACACTTTTCGGAGCGTAAACTCCTTTTCTTAGGGAAG
AATTCTGACGGTACCTAAGGAATAAGCACCGGCTAACTCCGTGCCAGCAG
CCGCGGTAATACGGAGGGTGCAAGCGTTACTCGGAATCACTGGGCGTAAA
GGGCGCGTAGGCGGATTATCAAGTCTCTTGTGAAATCTAATGGCTTAACC
ATTAAACTGCTTGGGAAACTGATAGTCTAGAGTGAGGGAGAGGCAGATGG
AATTGGTGGTGTAGGGGTAAAATCCGTAGATATCACCAAGAATACCCATT
GCGAAGGCGATCTGCTGGAACTCAACTGACGCTAAGGCGCGAAAGCGTGG
GGAGCAAACAGGATTAGATACCCTGGTAGTCCACGCCCTAAACGATGTAC
ACTAGTTGTTGGGGTGCTAGTCATCTCAGTAATGCAGCTAACGCATTAAG
TGTACCGCCTGGGGAGTACGGTCGCAAGATTAAAACTCAAAGGAATAGAC
GGGGACCCGCACAAGCGGTGGAGCATGTGGTTTAATTCGAAGATACGCGA
AGAACCTTACCTGGGCTTGATATCCTAAGAACCTTATAGAGATATGAGGG
TGCTAGCTTGCTAGAACTTAGAGACAGGTGCTGCACGGCTGTCGTCAGCT
CGTGTCGTGAGATGTTGGGTTAAGTCCCGCAACGAGCGCAACCCACGTAT
TTAGTTGCTAACGGTTCGGCCGAGCACTCTAAATAGACTGCCTTCGTAAG
GAGGAGGAAGGTGTGGACGACGTCAAGTCATCATGGCCCTTATGCCCAGG
GCGACACACGTGCTACAATGGCATATACAATGAGACGCAATACCGCGAGG
TGGAGCAAATCTATAAAATATGTCCCAGTTCGGATTGTTCTCTGCAACTC
GAGAGCATGAAGCCGGAATCGCTAGTAATCGTAGATCAGCCATGCTACGG
TGAATACGTTCCCGGGTCTTGTACTCACCGCCCGTCACACCATGGGAGTT
GATTTCACTCGAAGCCGGAATACTAAACTAGTTACCGTCCACAGTGGAAT
CAGCGACTGGGGTGAAGTCGTAACAAGGTAACCGTAGGAGAACCTGCGGT
TGGATCACCTCCT

>Campy3 640692501 16S ribosomal RNA [Campylobacter jejuni subsp. jejuni NCTC 11168: NC_002163] (+)strand
TTTTTATGGAGAGTTTGATCCTGGCTCAGAGTGAACGCTGGCGGCGTGCC
TAATACATGCAAGTCGAACGATGAAGCTTTTAGCTTGCTAGAAGTGGATT
AGTGGCGCACGGGTGAGTAAGGTATAGTTAATCTGCCCTACACAAGAGGA
CAACAGTTGGAAACGACTGCTAATACTCTATACTCCTGCTTAACACAAGT
TGAGTAGGGAAAGTTTTTCGGTGTAGGATGAGACTATATAGTATCAGCTA
GTTGGTAAGGTAATGGCTTACCAAGGCTATGACGCTTAACTGGTCTGAGA
GGATGATCAGTCACACTGGAACTGAGACACGGTCCAGACTCCTACGGGAG
GCAGCAGTAGGGAATATTGCGCAATGGGGGAAACCCTGACGCAGCAACGC
CGCGTGGAGGATGACACTTTTCGGAGCGTAAACTCCTTTTCTTAGGGAAG
AATTCTGACGGTACCTAAGGAATAAGCACCGGCTAACTCCGTGCCAGCAG
CCGCGGTAATACGGAGGGTGCAAGCGTTACTCGGAATCACTGGGCGTAAA
GGGCGCGTAGGCGGATTATCAAGTCTCTTGTGAAATCTAATGGCTTAACC
ATTAAACTGCTTGGGAAACTGATAGTCTAGAGTGAGGGAGAGGCAGATGG
AATTGGTGGTGTAGGGGTAAAATCCGTAGATATCACCAAGAATACCCATT
GCGAAGGCGATCTGCTGGAACTCAACTGACGCTAAGGCGCGAAAGCGTGG
GGAGCAAACAGGATTAGATACCCTGGTAGTCCACGCCCTAAACGATGTAC
ACTAGTTGTTGGGGTGCTAGTCATCTCAGTAATGCAGCTAACGCATTAAG
TGTACCGCCTGGGGAGTACGGTCGCAAGATTAAAACTCAAAGGAATAGAC
GGGGACCCGCACAAGCGGTGGAGCATGTGGTTTAATTCGAAGATACGCGA
AGAACCTTACCTGGGCTTGATATCCTAAGAACCTTATAGAGATATGAGGG
TGCTAGCTTGCTAGAACTTAGAGACAGGTGCTGCACGGCTGTCGTCAGCT
CGTGTCGTGAGATGTTGGGTTAAGTCCCGCAACGAGCGCAACCCACGTAT
TTAGTTGCTAACGGTTCGGCCGAGCACTCTAAATAGACTGCCTTCGTAAG
GAGGAGGAAGGTGTGGACGACGTCAAGTCATCATGGCCCTTATGCCCAGG
GCGACACACGTGCTACAATGGCATATACAATGAGACGCAATACCGCGAGG
TGGAGCAAATCTATAAAATATGTCCCAGTTCGGATTGTTCTCTGCAACTC
GAGAGCATGAAGCCGGAATCGCTAGTAATCGTAGATCAGCCATGCTACGG
TGAATACGTTCCCGGGTCTTGTACTCACCGCCCGTCACACCATGGGAGTT
GATTTCACTCGAAGCCGGAATACTAAACTAGTTACCGTCCACAGTGGAAT
CAGCGACTGGGGTGAAGTCGTAACAAGGTAACCGTAGGAGAACCTGCGGT
TGGATCACCTCCT

>Btheta1 640701563 16S ribosomal RNA [Bacteroides thetaiotaomicron VPI-5482: NC_004663] (-)strand
GATGGCGACCGGCGCACGGGTGAGTAACACGTATCCAACCTGCCGATAAC
TCGGGGATAGCCTTTCGAAAGAAAGATTAATACCCGATGGTATAATAAAA
CCGCATGGTTTAATTATTAAAGAATTTCGGTTATCGATGGGGATGCGTTC
CATTAGGCAGTTGGTGAGGTAACGGCTCACCAAACCTTCGATGGATAGGG
GTTCTGAGAGGAAGGTCCCCCACATTGGAACTGAGACACGGTCCAAACTC
CTACGGGAGGCAGCAGTGAGGAATATTGGTCAATGGACGGGAGTCTGAAC
CAGCCAAGTAGCGTGAAGGATGACTGCCCTATGGGTTGTAAACTTCTTTT
ATATGGGAATAAAGTGATCCACGTGTGGAATTTTGTATGTACCATATGAA
TAAGGATCGGCTAACTCCGTGCCAGCAGCCGCGGTAATACGGAGGATCCG
AGCGTTATCCGGATTTATTGGGTTTAAAGGGAGCGTAGGTGGACAGTTAA
GTCAGTTGTGAAAGTTTGCGGCTCAACCGTAAAATTGCAGTTGATACTGG
CTGTCTTGAGTACAGTAGAGGTGGGCGGAATTCGTGGTGTAGCGGTGAAA
TGCTTAGATATCACGAAGAACTCCGATTGCGAAGGCAGCTCACTGGACTG
CAACTGACACTGATGCTCGAAAGTGTGGGTATCAAACAGGATTAGATACC
CTGGTAGTCCACACAGTAAACGATGAATACTCGCTGTTTGCGATATACAG
TAAGCGGCCAAGCGAAAGCATTAAGTATTCCACCTGGGGAGTACGCCGGC
AACGGTGAAACTCAAAGGAATTGACGGGGGCCCGCACAAGCGGAGGAACA
TGTGGTTTAATTCGATGATACGCGAGGAACCTTACCCGGGCTTAAATTGC
ATTTGAATATATTGGAAACAGGTTAGCCGCAAGGCAAATGTGAAGGTGCT
GCATGGTTGTCGTCAGCTCGTGCCGTGAGGTGTCGGCTTAAGTGCCATAA
CGAGCGCAACCCTTATCTTTAGTTACTAACAGGTCATGCTGAGGACTCTA
GAGAGACTGCCGTCGTAAGATGTGAGGAAGGTGGGGATGACGTCAAATCA
GCACGGCCCTTACGTCCGGGGCTACACACGTGTTACAATGGGGGGTACAG
AAGGCAGCTACCTGGTGACAGGATGCTAATCCCAAAAGCCTCTCTCAGTT
CGGATCGAAGTCTGCAACCCGACTTCGTGAAGCTGGATTCGCTAGTAATC
GCGCATCAGCCATGGCGCGGTGAATACGTTCCCGGGCCTTGTACACACCG
CCCGTCAAGCCATGAAAGCCGGGGGTACCTGAAGTACGTAACCGCAAGGA
GCGTCCTAGGGTAAAACTGGTAATTGGGGC

>Btheta2 640701574 16S ribosomal RNA [Bacteroides thetaiotaomicron VPI-5482: NC_004663] (-)strand
CTTTTACAATGAAGAGTTTGATCCTGGCTCAGGATGAACGCTAGCTACAG
GCTTAACACATGCAAGTCGAGGGGCAGCATTTCAGTTTGCTTGCAAACTG
GAGATGGCGACCGGCGCACGGGTGAGTAACACGTATCCAACCTGCCGATA
ACTCGGGGATAGCCTTTCGAAAGAAAGATTAATACCCGATGGTATAATCA
GACCGCATGGTCTTGTTATTAAAGAATTTCGGTTATCGATGGGGATGCGT
TCCATTAGGCAGTTGGTGAGGTAACGGCTCACCAAACCTTCGATGGATAG
GGGTTCTGAGAGGAAGGTCCCCCACATTGGAACTGAGACACGGTCCAAAC
TCCTACGGGAGGCAGCAGTGAGGAATATTGGTCAATGGGCGCAGGCCTGA
ACCAGCCAAGTAGCGTGAAGGATGACTGCCCTATGGGTTGTAAACTTCTT
TTATATGGGAATAAAGTTTTCCACGTGTGGAATTTTGTATGTACCATATG
AATAAGGATCGGCTAACTCCGTGCCAGCAGCCGCGGTAATACGGAGGATC
CGAGCGTTATCCGGATTTATTGGGTTTAAAGGGAGCGTAGGTGGACAGTT
AAGTCAGTTGTGAAAGTTTGCGGCTCAACCGTAAAATTGCAGTTGATACT
GGCTGTCTTGAGTACAGTAGAGGTGGGCGGAATTCGTGGTGTAGCGGTGA
AATGCTTAGATATCACGAAGAACTCCGATTGCGAAGGCAGCTCACTGGAC
TGCAACTGACACTGATGCTCGAAAGTGTGGGTATCAAACAGGATTAGATA
CCCTGGTAGTCCACACAGTAAACGATGAATACTCGCTGTTTGCGATATAC
AGTAAGCGGCCAAGCGAAAGCATTAAGTATTCCACCTGGGGAGTACGCCG
GCAACGGGTGAAACTCAAAGGAATTGACGGGGGCCCGTACAAGCGGAGGA
ACATGTGGTTTAATTCGATGATACGCGAGGAACCTTACCCGGGCTTAAAT
TGCATTTGAATATATTGGAAACAGTATAGCCGTAAGGCAAATGTGAAGGT
GCTGCATGGTTGTCGTCAGCTCGTGCCGTGAGGTGTCGGCTTAAGTGCCA
TAACGAGCGCAACCCTTATCTTTAGTTACTAACAGGTCATGCTGAGGACT
CTAGAGAGACTGCCGTCGTAAGATGTGAGGAAGGTGGGGATGACGTCAAA
TCAGCACGGCCCTTACGTCCGGGGCTACACACGTGTTACAATGGGGGGTA
CAGAAGGCAGCTACCTGGTGACAGGATGCTAATCCCAAAAGCCTCTCTCA
GTTCGGATCGAAGTCTGCAACCCGACTTCGTCAAGCTGGATTCGCTAGTA
ATCGCGCATCAGCCATGGCGCGGTGAATACGTTCCCGGGCCTTGTACACA
CCGCCCGTCAAGCCATGAAAGCCGGGGGTACCTGAAGTACGTAACCGCAA
GGAGCGTCCTAGGGTAAAACTGGTAATTGGGGC

>Btheta3 640701584 16S ribosomal RNA [Bacteroides thetaiotaomicron VPI-5482: NC_004663] (-)strand
CTTTTACAATGAAGAGTTTGATCCTGGCTCAGGATGAACGCTAGCTACAG
GCTTAACACATGCAAGTCGAGGGGCAGCATTTCAGTTTGCTTGCAAACTG
GAGATGGCGACCGGCGCACGGGTGAGTAACACGTATCCAACCTGCCGATA
ACTCGGGGATAGCCTTTCGAAAGAAAGATTAATACCCGATGGTATAATCA
GACCGCATGGTTTGATTATTAAAGAATTTCGGTTATCGATGGGGATGCGT
TCCATTAGGCAGTTGGTGAGGTAACGGCTCACCAAACCTTCGATGGATAG
GGGTTCTGAGAGGAAGGTCCCCCACATTGGAACTGAGACACGGTCCAAAC
TCCTACGGGAGGCAGCAGTGAGGAATATTGGTCAATGGGCGCAGGCCTGA
ACCAGCCAAGTAGCGTGAAGGATGACTGCCCTATGGGTTGTAAACTTCTT
TTATATGGGAATAAAGTTTTCCACGTGTGGAATTTTGTATGTACCATATG
AATAAGGATCGGCTAACTCCGTGCCAGCAGCCGCGGTAATACGGAGGATC
CGAGCGTTATCCGGATTTATTGGGTTTAAAGGGAGCGTAGGTGGACAGTT
AAGTCAGTTGTGAAAGTTTGCGGCTCAACCGTAAAATTGCAGTTGATACT
GGCTGTCTTGAGTACAGTAGAGGTGGGCGGAATTCGTGGTGTAGCGGTGA
AATGCTTAGATATCACGAAGAACTCCGATTGCGAAGGCAGCTCACTGGAC
TGCAACTGACACTGATGCTCGAAAGTGTGGGTATCAAACAGGATTAGATA
CCCTGGTAGTCCACACAGTAAACGATGAATACTCGCTGTTTGCGATATAC
AGTAAGCGGCCAAGCGAAAGCATTAAGTATTCCACCTGGGGAGTACGCCG
GCAACGGTGAAACTCAAAGGAATTGACGGGGGCCCGCACAAGCGGAGGAA
CATGTGGTTTAATTCGATGATACGCGAGGAACCTTACCCGGGCTTAAATT
GCATTTGAATATATTGGAAACAGTATAGCCGTAAGGCAAATGTGAAGGTG
CTGCATGGTTGTCGTCAGCTCGTGCCGTGAGGTGTCGGCTTAAGTGCCAT
AACGAGCGCAACCCTTATCTTTAGTTACTAACAGGTCATGCTGAGGACTC
TAGAGAGACTGCCGTCGTAAGATGTGAGGAAGGTGGGGATGACGTCAAAT
CAGCACGGCCCTTACGTCCGGGGCTACACACGTGTTACAATGGGGGGTAC
AGAAGGCAGCTACCTGGTGACAGGATGCTAATCCCAAAAGCCTCTCTCAG
TTCGGATCGAAGTCTGCAACCCGACTTCGTGAAGCTGGATTCGCTAGTAA
TCGCGCATCAGCCATGGCGCGGTGAATACGTTCCCGGGCCTTGTACACAC
CGCCCGTCAAGCCATGAAAGCCGGGGGTACCTGAAGTACGTAACCGCAAG
GAGCGTCCTAGGGTAAAACTGGTAATTGGGGC

>Btheta4 640701591 16S ribosomal RNA [Bacteroides thetaiotaomicron VPI-5482: NC_004663] (-)strand
CTTTTACAATGAAGAGTTTGATCCTGGCTCAGGATGAACGCTAGCTACAG
GCTTAACACATGCAAGTCGAGGGGCAGCATTTCAGTTTGCTTGCAAACTG
GAGATGGCGACCGGCGCACGGGTGAGTAACACGTATCCAACCTGCCGATA
ACTCGGGGATAGCCTTTCGAAAGAAAGATTAATACCCGATGGTATAATCA
GACCGCATGGTTTGATTATTAAAGAATTTCGGTTATCGATGGGGATGCGT
TCCATTAGGCAGTTGGTGAGGTAACGGCTCACCAAACCTTCGATGGATAG
GGGTTCTGAGAGGAAGGTCCCCCACATTGGAACTGAGACACGGTCCAAAC
TCCTACGGGAGGCAGCAGTGAGGAATATTGGTCAATGGGCGCAGGCCTGA
ACCAGCCAAGTAGCGTGAAGGATGACTGCCCTATGGGTTGTAAACTTCTT
TTATATGGGAATAAAGTTTTCCACGTGTGGAATTTTGTATGTACCATATG
AATAAGGATCGGCTAACTCCGTGCCAGCAGCCGCGGTAATACGGAGGATC
CGAGCGTTATCCGGATTTATTGGGTTTAAAGGGAGCGTAGGTGGACAGTT
AAGTCAGTTGTGAAAGTTTGCGGCTCAACCGTAAAATTGCAGTTGATACT
GGCTGTCTTGAGTACAGTAGAGGTGGGCGGAATTCGTGGTGTAGCGGTGA
AATGCTTAGATATCACGAAGAACTCCGATTGCGAAGGCAGCTCACTGGAC
TGCAACTGACACTGATGCTCGAAAGTGTGGGTATCAAACAGGATTAGATA
CCCTGGTAGTCCACACAGTAAACGATGAATACTCGCTGTTTGCGATATAC
AGTAAGCGGCCAAGCGAAAGCATTAAGTATTCCACCTGGGGAGTACGCCG
GCAACGGTGAAACTCAAAGGAATTGACGGGGGCCCGCACAAGCGGAGGAA
CATGTGGTTTAATTCGATGATACGCGAGGAACCTTACCCGGGCTTAAATT
GCATTTGAATATATTGGAAACAGTATAGCCGTAAGGCAAATGTGAAGGTG
CTGCATGGTTGTCGTCAGCTCGTGCCGTGAGGTGTCGGCTTAAGTGCCAT
AACGAGCGCAACCCTTATCTTTAGTTACTAACAGGTCATGCTGAGGACTC
TAGAGAGACTGCCGTCGTAAGATGTGAGGAAGGTGGGGATGACGTCAAAT
CAGCACGGCCCTTACGTCCGGGGCTACACACGTGTTACAATGGGGGGTAC
AGAAGGCAGCTACCTGGTGACAGGATGCTAATCCCAAAAGCCTCTCTCAG
TTCGGATCGAAGTCTGCAACCCGACTTCGTGAAGCTGGATTCGCTAGTAA
TCGCGCATCAGCCATGGCGCGGTGAATACGTTCCCGGGCCTTGTACACAC
CGCCCGTCAAGCCATGAAAGCCGGGGGTACCTGAAGTACGTAACCGCAAG
GAGCGTCCTAGGGTAAAACTGGTAATTGGGGC

>Btheta5 640701608 16S ribosomal RNA [Bacteroides thetaiotaomicron VPI-5482: NC_004663] (+)strand
CTTTTACAATGAAGAGTTTGATCCTGGCTCAGGATGAACGCTAGCTACAG
GCTTAACACATGCAAGTCGAGGGGCAGCATTTCAGTTTGCTTGCAAACTG
GAGATGGCGACCGGCGCACGGGTGAGTAACACGTATCCAACCTGCCGATA
ACTCGGGGATAGCCTTTCGAAAGAAAGATTAATACCCGATGGTATAATCA
GACCGCATGGTCTTGTTATTAAAGAATTTCGGTTATCGATGGGGATGCGT
TCCATTAGGCAGTTGGTGAGGTAACGGCTCACCAAACCTTCGATGGATAG
GGGTTCTGAGAGGAAGGTCCCCCACATTGGAACTGAGACACGGTCCAAAC
TCCTACGGGAGGCAGCAGTGAGGAATATTGGTCAATGGGCGCAGGCCTGA
ACCAGCCAAGTAGCGTGAAGGATGACTGCCCTATGGGTTGTAAACTTCTT
TTATATGGGAATAAAGTTTTCCACGTGTGGAATTTTGTATGTACCATATG
AATAAGGATCGGCTAACTCCGTGCCAGCAGCCGCGGTAATACGGAGGATC
CGAGCGTTATCCGGATTTATTGGGTTTAAAGGGAGCGTAGGTGGACAGTT
AAGTCAGTTGTGAAAGTTTGCGGCTCAACCGTAAAATTGCAGTTGATACT
GGCTGTCTTGAGTACAGTAGAGGTGGGCGGAATTCGTGGTGTAGCGGTGA
AATGCTTAGATATCACGAAGAACTCCGATTGCGAAGGCAGCTCACTGGAC
TGCAACTGACACTGATGCTCGAAAGTGTGGGTATCAAACAGGATTAGATA
CCCTGGTAGTCCACACAGTAAACGATGAATACTCGCTGTTTGCGATATAC
AGTAAGCGGCCAAGCGAAAGCATTAAGTATTCCACCTGGGGAGTACGCCG
GCAACGGGTGAAACTCAAAGGAATTGACGGGGGCCCGTACAAGCGGAGGA
ACATGTGGTTTAATTCGATGATACGCGAGGAACCTTACCCGGGCTTAAAT
TGCATTTGAATATATTGGAAACAGTATAGCCGTAAGGCAAATGTGAAGGT
GCTGCATGGTTGTCGTCAGCTCGTGCCGTGAGGTGTCGGCTTAAGTGCCA
TAACGAGCGCAACCCTTATCTTTAGTTACTAACAGGTCATGCTGAGGACT
CTAGAGAGACTGCCGTCGTAAGATGTGAGGAAGGTGGGGATGACGTCAAA
TCAGCACGGCCCTTACGTCCGGGGCTACACACGTGTTACAATGGGGGGTA
CAGAAGGCAGCTACCTGGTGACAGGATGCTAATCCCAAAAGCCTCTCTCA
GTTCGGATCGAAGTCTGCAACCCGACTTCGTCAAGCTGGATTCGCTAGTA
ATCGCGCATCAGCCATGGCGCGGTGAATACGTTCCCGGGCCTTGTACACA
CCGCCCGTCAAGCCATGAAAGCCGGGGGTACCTGAAGTACGTAACCGCAA
GGAGCGTCCTAGGGTAAAACTGGTAATTGGGGC

>Lacto1 640715217 16S ribosomal RNA [Lactobacillus delbrueckii subsp. bulgaricus ATCC 11842: NC_008054] (+)strand
GAGAGTTTGATCCTGGCTCAGGACGAACGCTGGCGGCGTGCCTAATACAT
GCAAGTCGAGCGAGCTGAATTCAAAGATTCCTTCGGGATGATTTGTTGGA
CGCTAGCGGCGGATGGGTGAGTAACACGTGGGCAATCTGCCCTAAAGACT
GGGATACCACTTGGAAACAGGTGCTAATACCGGATAACAACATGAATCGC
ATGATTCAAGTTTGAAAGGCGGCGTAAGCTGTCACTTTAGGATGAGCCCG
CGGCGCATTAGCTAGTTGGTGGGGTAAAGGCCTACCAAGGCAATGATGCG
TAGCCGAGTTGAGAGACTGATCGGCCACATTGGGACTGAGACACGGCCCA
AACTCCTACGGGAGGCAGCAGTAGGGAATCTTCCACAATGGACGCAAGTC
TGATGGAGCAACGCCGCGTGAGTGAAGAAGGTTTTCGGATCGTAAAGCTC
TGTTGTTGGTGAAGAAGGATAGAGGCAGTAACTGGTCTTTATTTGACGGT
AATCAACCAGAAAGTCACGGCTAACTACGTGCCAGCAGCCGCGGTAATAC
GTAGGTGGCAAGCGTTGTCCGGATTTATTGGGCGTAAAGCGAGCGCAGGC
GGAATGATAAGTCTGATGTGAAAGCCCACGGCTCAACCGTGGAACTGCAT
CGGAAACTGTCATTCTTGAGTGCAGAAGAGGAGAGTGGAATTCCATGTGT
AGCGGTGTAATGCGTAGATATATGGAAGAACACCAGTGGCGAAGGCGGCT
CTCTGGTCTGCAACTGACGCTGAGGCTCGAAAGCATGGGTAGCGAACAGG
ATTAGATACCCTGGTAGTCCATGCCGTAAACGATGAGCGCTAGGTGTTGG
GGACTTTCCGGTCCTCAGTGCCGCAGCAAACGCATTAAGCGCTCCGCCTG
GGGAGTACGACCGCAAGGTTGAAACTCAAAGGAATTGACGGGGGCCCGCA
CAAGCGGTGGAGCATGTGGTTTAATTCGAAGCAACGCGAAGAACCTTACC
AGGTCTTGACATCCTGTGCTACACCTAGAGATAGGTGGTTCCCTTCGGGG
ACGCAGAGACAGGTGGTGCATGGCTGTCGTCAGCTCGTGTCGTGAGATGT
TGGGTTAAGTCCCGCAACGAGCGCAACCCTTGTCTTTAGTTGCCATCATT
AAGTTGGGCACTCTAAAGAGACTGCCGGTGACAAACCGGAGGAAGGTGGG
GATGACGTCAAGTCATCATGCCCCTTATGACCTGGGCTACACACGTGCTA
CAATGGGCAGTACAACGAGAAGCGAACCCGCGAGGGTAAGCGGATCTCTT
AAAGCTGTTCTCAGTTCGGACTGCAGGCTGCAACTCGCCTGCACGAAGCT
GGAATCGCTAGTAATCGCGGATCAGCACGCCGCGGTGAATACGTTCCCGG
GCCTTGTACACACCGCCCGTCACACCATGGAAGTCTGCAATGCCCAAAGT
CGGTGGGATAACCTTTATAGGAGTCAGCCGCCTAAGGCAGGGCAGATGAC
TGGGGTGAAGTCGTAACAAGGTAGCCGTAGGAGAACCTGCGGCTGGATCA
CCTCCTTTCTA

>Lacto2 640715234 16S ribosomal RNA [Lactobacillus delbrueckii subsp. bulgaricus ATCC 11842: NC_008054] (+)strand
GAGAGTTTGATCCTGGCTCAGGACGAACGCTGGCGGCGTGCCTAATACAT
GCAAGTCGAGCGAGCTGAATTCAAAGATTCCTTCGGGATGATTTGTTGGA
CGCTAGCGGCGGATGGGTGAGTAACACGTGGGCAATCTGCCCTAAAGACT
GGGATACCACTTGGAAACAGGTGCTAATACCGGATAACAACATGAATCGC
ATGATTCAAGTTTGAAAGGCGGCGTAAGCTGTCACTTTAGGATGAGCCCG
CGGCGCATTAGCTAGTTGGTGGGGTAAAGGCCTACCAAGGCAATGATGCG
TAGCCGAGTTGAGAGACTGATCGGCCACATTGGGACTGAGACACGGCCCA
AACTCCTACGGGAGGCAGCAGTAGGGAATCTTCCACAATGGACGCAAGTC
TGATGGAGCAACGCCGCGTGAGTGAAGAAGGTTTTCGGATCGTAAAGCTC
TGTTGTTGGTGAAGAAGGATAGAGGCAGTAACTGGTCTTTATTTGACGGT
AATCAACCAGAAAGTCACGGCTAACTACGTGCCAGCAGCCGCGGTAATAC
GTAGGTGGCAAGCGTTGTCCGGATTTATTGGGCGTAAAGCGAGCGCAGGC
GGAATGATAAGTCTGATGTGAAAGCCCACGGCTCAACCGTGGAACTGCAT
CGGAAACTGTCATTCTTGAGTGCAGAAGAGGAGAGTGGAATTCCATGTGT
AGCGGTGGAATGCGTAGATATATGGAAGAACACCAGTGGCGAAGGCGGCT
CTCTGGTCTGCAACTGACGCTGAGGCTCGAAAGCATGGGTAGCGAACAGG
ATTAGATACCCTGGTAGTCCATGCCGTAAACGATGAGCGCTAGGTGTTGG
GGACTTTCCGGTCCTCAGTGCCGCAGCAAACGCATTAAGCGCTCCGCCTG
GGGAGTACGACCGCAAGGTTGAAACTCAAAGGAATTGACGGGGGCCCGCA
CAAGCGGTGGAGCATGTGGTTTAATTCGAAGCAACGCGAAGAACCTTACC
AGGTCTTGACATCCTGTGCTACACCTAGAGATAGGTGGTTCCCTTCGGGG
ACGCAGAGACAGGTGGTGCATGGCTGTCGTCAGCTCGTGTCGTGAGATGT
TGGGTTAAGTCCCGCAACGAGCGCAACCCTTGTCTTTAGTTGCCATCATT
AAGTTGGGCACTCTAAAGAGACTGCCGGTGACAAACCGGAGGAAGGTGGG
GATGACGTCAAGTCATCATGCCCCTTATGACCTGGGCTACACACGTGCTA
CAATGGGCAGTACAACGAGAAGCGAACCCGCGAGGGTAAGCGGATCTCTT
AAAGCTGTTCTCAGTTCGGACTGCAGGCTGCAACTCGCCTGCACGAAGCT
GGAATCGCTAGTAATCGCGGATCAGCACGCCGCGGTGAATACGTTCCCGG
GCCTTGTACACACCGCCCGTCACACCATGGAAGTCTGCAATGCCCAAAGT
CGGTGGGATAACCTTTATAGGAGTCAGCCGCCTAAGGCAGGGCAGATGAC
TGGGGTGAAGTCGTAACAAGGTAGCCGTAGGAGAACCTGCGGCTGGATCA
CCTCCTTTCTA

>Lacto3 640715241 16S ribosomal RNA [Lactobacillus delbrueckii subsp. bulgaricus ATCC 11842: NC_008054] (+)strand
GAGAGTTTGATCCTGGCTCAGGACGAACGCTGGCGGCGTGCCTAATACAT
GCAAGTCGAGCGAGCTGAATTCAAAGATTCCTTCGGGATGATTTGTTGGA
CGCTAGCGGCGGATGGGTGAGTAACACGTGGGCAATCTGCCCTAAAGACT
GGGATACCACTTGGAAACAGGTGCTAATACCGGATAACAACATGAATCGC
ATGATTCAAGTTTGAAAGGCGGCGTAAGCTGTCACTTTAGGATGAGCCCG
CGGCGCATTAGCTAGTTGGTGGGGTAAAGGCCTACCAAGGCAATGATGCG
TAGCCGAGTTGAGAGACTGATCGGCCACATTGGGACTGAGACACGGCCCA
AACTCCTACGGGAGGCAGCAGTAGGGAATCTTCCACAATGGACGCAAGTC
TGATGGAGCAACGCCGCGTGAGTGAAGAAGGTTTTCGGATCGTAAAGCTC
TGTTGTTGGTGAAGAAGGATAGAGGCAGTAACTGGTCTTTATTTGACGGT
AATCAACCAGAAAGTCACGGCTAACTACGTGCCAGCAGCCGCGGTAATAC
GTAGGTGGCAAGCGTTGTCCGGATTTATTGGGCGTAAAGCGAGCGCAGGC
GGAATGATAAGTCTGATGTGAAAGCCCACGGCTCAACCGTGGAACTGCAT
CGGAAACTGTCATTCTTGAGTGCAGAAGAGGAGAGTGGAATTCCATGTGT
AGCGGTGGAATGCGTAGATATATGGAAGAACACCAGTGGCGAAGGCGGCT
CTCTGGTCTGCAACTGACGCTGAGGCTCGAAAGCATGGGTAGCGAACAGG
ATTAGATACCCTGGTAGTCCATGCCGTAAACGATGAGCGCTAGGTGTTGG
GGACTTTCCGGTCCTCAGTGCCGCAGCAAACGCATTAAGCGCTCCGCCTG
GGGAGTACGACCGCAAGGTTGAAACTCAAAGGAATTGACGGGGGCCCGCA
CAAGCGGTGGAGCATGTGGTTTAATTCGAAGCAACGCGAAGAACCTTACC
AGGTCTTGACATCCTGCGCTACACCTAGAGATAGGTGGTTCCCTTCGGGG
ACGCAGAGACAGGTGGTGCATGGCTGTCGTCAGCTCGTGTCGTGAGATGT
TGGGTTAAGTCCCGCAACGAGCGCAACCCTTGTCTTTAGTTGCCATCATT
AAGTTGGGCACTCTAAAGAGACTGCCGGTGACAAACCGGAGGAAGGTGGG
GATGACGTCAAGTCATCATGCCCCTTATGACCTGGGCTACACACGTGCTA
CAATGGGCAGTACAACGAGAAGCGAACCCGCGAGGGTAAGCGGATCTCTT
AAATCTGTTCTCAGTTCGGACTGCAGGCTGCAACTCGCCTGCACGAAGCT
GGAATCGCTAGTAATCGCGGATCAGCACGCCGCGGTGAATACGTTCCCGG
GCCTTGTACACACCGCCCGTCACACCATGGAAGTCTGCAATGCCCAAAGT
CGGTGGGATAACCTTTATAGGAGTCAGCCGCCTAAGGCAGGGCAGATGAC
TGGGGTGAAGTCGTAACAAGGTAGCCGTAGGAGAACCTGCGGCTGGATCA
CCTCCTTTCTA

>Lacto4 640715271 16S ribosomal RNA [Lactobacillus delbrueckii subsp. bulgaricus ATCC 11842: NC_008054] (-)strand
GAGAGTTTGATCCTGGCTCAGGACGAACGCTGGCGGCGTGCCTAATACAT
GCAAGTCGAGCGAGCTGAATTCAAAGATTCCTTCGGGATGATTTGTTGGA
CGCTAGCGGCGGATGGGTGAGTAACACGTGGGCAATCTGCCCTAAAGACT
GGGATACCACTTGGAAACAGGTGCTAATACCGGATAACAACATGAATCGC
ATGATTCAAGTTTGAAAGGCGGCGCAAGCTGTCACTTTAGGATGAGCCCG
CGGCGCATTAGCTAGTTGGTGGGGTAAAGGCCTACCAAGGCAATGATGCG
TAGCCGAGTTGAGAGACTGATCGGCCACATTGGGACTGAGACACGGCCCA
AACTCCTACGGGAGGCAGCAGTAGGGAATCTTCCACAATGGACGCAAGTC
TGATGGAGCAACGCCGCGTGAGTGAAGAAGGTTTTCGGATCGTAAAGCTC
TGTTGTTGGTGAAGAAGGATAGAGGCAGTAACTGGTCTTTATTTGACGGT
AATCAACCAGAAAGTCACGGCTAACTACGTGCCAGCAGCCGCGGTAATAC
GTAGGTGGCAAGCGTTGTCCGGATTTATTGGGCGTAAAGCGAGCGCAGGC
GGAATGATAAGTCTGATGTGAAAGCCCACGGCTCAACCGTGGAACTGCAT
CGGAAACTGTCATTCTTGAGTGCAGAAGAGGAGAGTGGAATTCCATGTGT
AGCGGTGGAATGCGTAGATATATGGAAGAACACCAGTGGCGAAGGCGGCT
CTCTGGTCTGCAACTGACGCTGAGGCTCGAAAGCATGGGTAGCGAACAGG
ATTAGATACCCTGGTAGTCCATGCCGTAAACGATGAGCGCTAGGTGTTGG
GGACTTTCCGGTCCTCAGTGCCGCAGCAAACGCATTAAGCGCTCCGCCTG
GGGAGTACGACCGCAAGGTTGAAACTCAAAGGAATTGACGGGGGGCCCGC
ACAAGCGGTGGAGCATGTGGTTTAATTCGAAGCAACGCGAAGAACCTTAC
CAGGCCTTGACATCCTGCGCTACACCTAGAGATAGGTGGTTCCCTTCGGG
GACGCAGAGACAGGTGGTGCATGGCTGTCGTCAGCTCGTGTCGTGAGATG
TTGGGTTAAGTCCCGCAACGAGCGCAACCCTTGTCTTTAGTTGCCATCAT
TAAGTTGGGCACTCTAAAGAGACTGCCGGTGACAAACCGGAGGAAGGTGG
GGATGACGTCAAGTCATCATGCCCCTTATGACCTGGGCTACACACGTGCT
ACAATGGGCAGTACAACGAGAAGCGAACCCGCGAGGGTAAGCGGATCTCT
TAAAGCTGTTCTCAGTTCGGACTGCAGGCTGCAACTCGCCTGCACGAAGC
TGGAATCGCTAGTAATCGCGGATCAGCACGCCGCGGTGAATACGTTCCCG
GGCCTTGTACACACCGCCCGTCACACCATGGAAGTCTGCAATGCCCAAAG
TCGGTGGGATAACCTTTATAGGAGTCAGCCGCCTAAGGCAGGGCAGATGA
CTGGGGTGAAGTCGTAACAAGGTAGCCGTAGGAGAACCTGCGGCTGGATC
ACCTCCTTTCTA

>Lacto5 640715279 16S ribosomal RNA [Lactobacillus delbrueckii subsp. bulgaricus ATCC 11842: NC_008054] (-)strand
GAGAGTTTGATCCTGGCTCAGGACGAACGCTTGCGGCGTGCCTAATACAT
GCAAGTCGAGCGAGCTGAATTCAAAGATTCCTTCGGGATGATTTGTTGGA
TGCTAGCGGCGGATGGGTGAGTAACACGTGGGCAATCTGCCCTAAAGACT
GGGATACCACTTGGAAACAGGTGCTAATACCGGATAACAACATGAATCGC
ATGATTCAAGTTTGAAAGGCGGCGCAAGCTGTCACTTTAGGATGAGCCCG
CGGCGCATTAGCTAGTTGGTGGGGTAAAGGCCTACCAAGGCAATGATGCG
TAGCCGAGTTGAGAGACTGATCGGCCACATTGGGACTGAGACACGGCCCA
AACTCCTACGGGAGGCAGCAGTAGGGAATCTTCCACAATGGACGCAAGTC
TGATGGAGCAACGTCGCGTGAGTGAAGAAGGTTTTCGGATCGTAAAGCTC
TGTTGTTGGTGAAGAAGGATAGAGGCAGTAACTGGTCTTTATTTGACGGT
AATCAACCAGAAAGTCACGGCTAACTACGTGCCAGCAGCCGCGGTAATAC
GTAGGTGGCAAGCGTTGTCCGGATTTATTGGGCGTAAAGCGAGCGCAGGC
GGAATGATAAGTCTGATGTGAAAGCCCACGGCTCAACCGTGGAACTGCAT
CGGAAACTGTCATTCTTGAGTGCAGAAGAGGAGAGTGGAATTCCATGTGT
AGCGGTGGAATGCGTAGATATATGGAAGAACACCAGTGGCGAAGGCGGCT
CTCTGGTCTGCAACTGACGCTGAGGCTCGAAAGCATGGGTAGCGAACAGG
ATTAGATACCCTGGTAGTCCATGCCGTAAACGATGAGCGCTAGGTGTTGG
GGACTTTCCGGTCCTCAGTGCCGCAGCAAACGCATTAAGCGCTCCGCCTG
GGGAGTACGACCGCAAGGTTGAAACTCAAAGGAATTGACGGGGGCCCGCA
CAAGCGGTGGAGCATGTGGTTTAATTCGAAGCAACGCGAAGAACCTTACC
AGGTCTTGACATCCTGTGCTACACCTAGAGATAGGTGGTTCCCTTCGGGG
ACGCAGAGACAGGTGGTGCATGGCTGTCGTCAGCTCGTGTCGTGAGATGT
TGGGTTAAGTCCCGCAACGAGCGCAACCCTTGTCTTTAGTTGCCATCATT
AAGTTGGGCACTCTAAAGAGACTGCCGGTGACAAACCGGAGGAAGGTGGG
GATGACGTCAAGTCATCATGCCCCTTATGACCTGGGCTACACACGTGCTA
CAATGGGCAGTACAACGAGAAGCGAACCCGCGAGGGTAAGCGGATCTCTT
AAAGCTGTTCTCAGTTCGGACTGCAGGCTGCAACTCGCCTGCACGAAGCT
GGAATCGCTAGTAATCGCGGATCAGCACGCCGCGGTGAATACGTTCCCGG
GCCTTGTACACACCGCCCGTCACACCATGGAAGTCTGCAATGCCCAAAGT
CGGTGGGATAACCTTTATAGGAGTCAGCCGCCTAAGGCAGGGCAGATGAC
TGGGGTGAAGTCGTAACAAGGTAGCCGTAGGAGAACCTGCGGCTGGATCA
CCTCCTTTCTA

>Lacto6 640715291 16S ribosomal RNA [Lactobacillus delbrueckii subsp. bulgaricus ATCC 11842: NC_008054] (-)strand
GAGAGTTTGATCCTGGCTCAGGACGAACGCTGGCGGCGTGCCTAATACAT
GCAAGTCGAGCGAGCTGAATTCAAAGATTCCTTCGGGATGATTTGTTGGA
CGCTAGCGGCGGATGGGTGAGTAACACGTGGGCAATCTGCCCTAAAGACT
GGGATACCACTTGGAAACAGGTGCTAATACCGGATAACAACATGAATCGC
ATGATTCAAGTTTGAAAGGCGGCGTAAGCTGTCACTTTAGGATGAGCCCG
CGGCGCATTAGCTAGTTGGTGGGGTAAAGGCCTACCAAGGCAATGATGCG
TAGCCGAGTTGAGAGACTGATCGGCCACATTGGGACTGAGACACGGCCCA
AACTCCTACGGGAGGCAGCAGTAGGGAATCTTCCACAATGGACGCAAGTC
TGATGGAGCAACGCCGCGTGAGTGAAGAAGGTTTTCGGATCGTAAAGCTC
TGTTGTTGGTGAAGAAGGATAGAGGCAGTAACTGGTCTTTATTTGACGGT
AATCAACCAGAAAGTCACGGCTAACTACGTGCCAGCAGCCGCGGTAATAC
GTAGGTGGCAAGCGTTGTCCGGATTTATTGGGCGTAAAGCGAGCGCAGGC
GGAATGATAAGTCTGATGTGAAAGCCCACGGCTCAACCGTGGAACTGCAT
CGGAAACTGTCATTCTTGAGTGCAGAAGAGGAGAGTGGAATTCCATGTGT
AGCGGTGGAATGCGTAGATATATGGAAGAACACCAGTGGCGAAGGCGGCT
CTCTGGTCTGCAACTGACGCTGAGGCTCGAAAGCATGGGTAGCGAACAGG
ATTAGATACCCTGGTAGTCCATGCCGTAAACGATGAGCGCTAGGTGTTGG
GGACTTTCCGGTCCTCAGTGCCGCAGCAAACGCATTAAGCGCTCCGCCTG
GGGAGTACGACCGCAAGGTTGAAACTCAAAGGAATTGACGGGGGCCCGCA
CAAGCGGTGGAGCATGTGGTTTAATTCGAAGCAACGCGAAGAACCTTACC
AGGTCTTGACATCCTGTGCTACACCTAGAGATAGGTGGTTCCCTTCGGGG
ACGCAGAGACAGGTGGTGCATGGCTGTCGTCAGCTCGTGTCGTGAGATGT
TGGGTTAAGTCCCGCAACGAGCGCAACCCTTGTCTTTAGTTGCCATCATT
AAGTTGGGCACTCTAAAGAGACTGCCGGTGACAAACCGGAGGAAGGTGGG
GATGACGTCAAGTCATCATGCCCCTTATGACCTGGGCTACACACGTGCTA
CAATGGGCAGTACAACGAGAAGCGAACCCGCGAGGGTAAGCGGATCTCTT
AAAGCTGTTCTCAGTTCGGACTGCAGGCTGCAACTCGCCTGCACGAAGCT
GGAATCGCTAGTAATCGCGGATCAGCACGCCGCGGTGAATACGTTCCCGG
GCCTTGTACACACCGCCCGTCACACCATGGAAGTCTGCAATGCCCAAAGT
CGGTGGGATAACCTTTATAGGAGTCAGCCGCCTAAGGCAGGGCAGATGAC
TGGGGTGAAGTCGTAACAAGGTAGCCGTAGGAGAACCTGCGGCTGGATCA
CCTCCTTTCTA

>Lacto7 640715322 16S ribosomal RNA [Lactobacillus delbrueckii subsp. bulgaricus ATCC 11842: NC_008054] (-)strand
GAGAGTTTGATCCTGGCTCAGGACGAACGCTGGCGGCGTGCCTAATACAT
GCAAGTCGAGCGAGCTGAATTCAAAGATTCCTTCGGGATGATTTGTTGGA
CGCTAGCGGCGGATGGGTGAGTAACACGTGGGCAATCTGCCCTAAAGACT
GGGATACCACTTGGAAACAGGTGCTAATACCGGATAACAACATGAATCGC
ATGATTCAAGTTTGAAAGGCGGCGCAAGCTGTCACTTTAGGATGAGCCCG
CGGCGCATTAGCTAGTTGGTGGGGTAAAGGCGTACCAAGGCAATGATGCG
TAGCCGAGTTGAGAGACTGATCGGCCACATTGGGACTGAGACACGGCCCA
AACTCCTACGGGAGGCAGCAGTAGGGAATCTTCCACAATGGACGCAAGTC
TGATGGAGCAACGCCGCGTGAGTGAAGAAGGTTTTCGGATCGTAAAGCTC
TGTTGTTGGTGAAGAAGGATAGAGGCAGTAACTGGTCTTTATTTGACGGT
AATCAACCAGAAAGTCACGGCTAACTACGTGCCAGCAGCCGCGGTAATAC
GTAGGTGGCAAGCGTTGTCCGGATTTATTGGGCGTAAAGCGAGCGCAGGC
GGAATGATAAGTCTGATGTGAAAGCCCACGGCTCAACCGTGGAACTGCAT
CGGAAACTGTCATTCTTGAGTGCAGAAGAGGAGAGTGGAATTCCATGTGT
AGCGGTGGAATGCGTAGATATATGGAAGAACACCAGTGGCGAAGGCGGCT
CTCTGGTCTGCAACTGACGCTGAGGCTCGAAAGCATGGGTAGCGAACAGG
ATTAGATACCCTGGTAGTCCATGCCGTAAACGATGAGCGCTAGGTGTTGG
GGACTTTCCGGTCCTCAGTGCCGCAGCAAACGCATTAAGCGCTCCGCCTG
GGGAGTACGACCGCAAGGTTGAAACTCAAAGGAATTGACGGGGGCCCGCA
CAAGCGGTGGAGCATGTGGTTTAATTCGAAGCAACGCGAAGAACCTTACC
AGGTCTTGACATCCTGCGCTACACCTAGAGATAGGTGGTTCCCTTCGGGT
ACGCAGAGACAGGTGGTGCATGGCTGTCGTCAGCTCGTGTCGTGAGATGT
TGGGTTAAGTCCCGCAACGAGCGCAACCCTTGTCTTTAGTTGCCATCATT
AAGTTGGGCACTCTAAAGAGACTGCCGGTGACAAACCGGAGGAAGGTGGG
GATGACGTCAAGTCATCATGCCCCTTATGACCTGGGCTACACACGTGCTA
CAATGGGCAGTACAACGAGAAGCGAACCCGCGAGGGTAAGCGGATCTCTT
AAAGCTGTTCTCAGTTCGGACTGCAGGCTGCAACTCGCCTGCACGAAGCT
GGAATCGCTAGTAATCGCGGATCAGCACGCCGCGGTGAATACGTTCCCGG
GCCTTGTACACACCGCCCGTCACACCATGGAAGTCTGCAATGCCCAAAGT
CGGTGGGATAACCTTTATAGGAGTCAGCCGCCTAAGGCAGGGCAGATGAC
TGGGGTGAAGTCGTAACAAGGTAGCCGTAGGAGAACCTGCGGCTGGATCA
CCTCCTTTCTA

>Lacto8 640715325 16S ribosomal RNA [Lactobacillus delbrueckii subsp. bulgaricus ATCC 11842: NC_008054] (-)strand
GAGAGTTTGATCCTGGCTCAGGACGAACGCTGGCGGCGTGCCTAATACAT
GCAAGTCGAGCGAGCTGAATTCAAAGATCCCTTCGGGGTGATTTGTTGGA
CGCTAGCGGCGGATGGGTGAGTAACACGTGGGCAATCTGCCCTAAAGACT
GGGATACCACTTGGAAACAGGTGCTAATACCGGATAACAACATGAATCGC
ATGATTCAAGTTTGAAAGGCGGCGTAAGCTGTCACTTTAGGATGAGCCCG
CGGCGCATTAGCTAGTTGGTGGGGTAAAGGCCTACCAAGGCAATGATGCG
TAGCCGAGTTGAGAGACTGATCGGCCACATTGGGACTGAGACACGGCCCA
AACTCCTACGGGAGGCAGCAGTAGGGAATCTTCCACAATGGACGCAAGTC
TGATGGAGCAACGCCGCGTGAGTGAAGAAGGTTTTCGGATCGTAAAGCTC
TGTTGTTGGTGAAGAAGGATAGAGGCAGTAACTGGTCTTTATTTGACGGT
AATCAACCAGAAAGTCACGGCTAACTACGTGCCAGCAGCCGCGGTAATAC
GTAGGTGGCAAGCGTTGTCCGGATTTATTGGGCGTAAAGCGAGCGCAGGC
GGAATGATAAGTCTGATGTGAAAGCCCACGGCTCAACCGTGGAACTGCAT
CGGAAACTGTCATTCTTGAGTGCAGAAGAGGAGAGTGGAATTCCATGTGT
AGCGGTGGAATGCGTAGATATATGGAAGAACACCAGTGGCGAAGGCGGCT
CTCTGGTCTGCAACTGACGCTGAGGCTCGAAAGCATGGGTAGCGAACAGG
ATTAGATACCCTGGTAGTCCATGCCGTAAACGATGAGCGCTAGGTGTTGG
GGACTTTCCGGTCCTCAGTGCCGCAGCAAACGCATTAAGCACTCCGCCTG
GGGAGTACGACCGCAAGGTTGAAACTCAAAGGAATTGACGGGGGCCCGCA
CAAGCGGTGGAGCATGTGGTTTAATTCGAAGCAACGCGAAGAACCTTACC
AGGTCTTGACATCCTGTGCTACACCTAGAGATAGGTGGTTCCCTTCGGGG
ACGCAGAGACAGGTGGTGCATGGCTGTCGTCAGCTCGTGTCGTGAGATGT
TGGGTTAAGTCCCGCAACGAGCGCAACCCTTGTCTTTAGTTGCCATCATT
AAGTTGGGCACTCTAAAGAGACTGCCGGTGACAAACCGGAGGAAGGTGGG
GATGACGTCAAGTCATCATGCCCCTTATGACCTGGGCTACACACGTGCTA
CAATGGGCAGTACAACGAGAAGCGAACCCGCGAGGGTAAGCGGATCTCTT
AAAGCTGTTCTCAGTTCGGACTGCAGGCTGCAACTCGCCTGCACGAAGCT
GGAATCGCTAGTAATCGCGGATCAGCACGCCGCGGTGAATACGTTCCCGG
GCCTTGTACACACCGCCCGTCACACCATGGAAGTCTGCAATGCCCAAAGT
CGGTGGGATAACCTTTATAGGAGTCAGCCGCCTAAGGCAGGGCAGATGAC
TGGGGTGAAGTCGTAACAAGGTAGCCGTAGGAGAACCTGCGGCTGGATCA
CCTCCTTTCTA

>Lacto9 640715336 16S ribosomal RNA [Lactobacillus delbrueckii subsp. bulgaricus ATCC 11842: NC_008054] (-)strand
GAGAGTTTGATCCTGGCTCAGGACGAACGCTGGCGGCGTGCCTAATACAT
GCAAGTCGAGCGAGCTGAATTCAAAGATCCCTTCGGGGTGATTTGTTGGA
CGCTAGCGGCGGATGGGTGAGTAACACGTGGGCAATCTGCCCTAAAGACT
GGGATACCACTTGGAAACAGGTGCTAATACCGGATAACAACATGAATCGC
ATGATTCAAGTTTGAAAGGCGGCGTAAGCTGTCACTTTAGGATGAGCCCG
CGGCGCATTAGCTAGTTGGTGGGGTAAAGGCCTACCAAGGCAATGATGCG
TAGCCGAGTTGAGAGACTGATCGGCCACATTGGGACTGAGACACGGCCCA
AACTCCTACGGGAGGCAGCAGTAGGGAATCTTCCACAATGGACGCAAGTC
TGATGGAGCAACGCCGCGTGAGTGAAGAAGGTTTTCGGATCGTAAAGCTC
TGTTGTTGGTGAAGAAGGATAGAGGCAGTAACTGGTCTTTATTTGACGGT
AATCAACCAGAAAGTCACGGCTAACTACGTGCCAGCAGCCGCGGTAATAC
GTAGGTGGCAAGCGTTGTCCGGATTTATTGGGCGTAAAGCGAGCGCAGGC
GGAATGATAAGTTTGATGTGAAAGCCCACGGCTCAACCGTGGAACTGCAT
CGGAAACTGTCATTCTTGAGTGCAGAAGAGGAGAGTGGAATTCCATGTGT
AGCGGTGGAATGCGTAGATATATGGAAGAACACCAGTGGCGAAGGCGGCT
CTCTGGTCTGCAACTGACGCTGAGGCTCGAAAGCATGGGTAGCGAACAGG
ATTAGATACCCTGGTAGTCCATGCCGTAAACGATGAGCGCTAGGTGTTGG
GGACTTTCCGGTCCTCAGTGCCGCAGCAAACGCATTAAGCGCTCCGCCTG
GGGAGTACGACCGCAAGGTTGAAACTCAAAGGAATTGACGGGGGCCCGCA
CAAGCGGTGGAGCATGTGGTTTAATTCGAAGCAACGCGAAGAACCTTACC
AGGTCTTGACATCCTGTGCTACACCTAGAGATAGGTGGTTCCCTTCGGGG
ACGCAGAGACAGGTGGTGCATGGCTGTCGTCAGCTCGTGTCGTGAGATGT
TGGGTTAAGTCCCGCAACGAGCGCAACCCTTGTCTTTAGTTGCCATCATT
AAGTTGAGCACTCTAAAGAGACTGCCGGTGACAAACCGGAGGAAGGTGGG
GATGACGTCAAGTCATCATGCCCCTTATGACCTGGGCTACACACGTGCTA
CAATGGGCAGTACAACGAGAAGCGAACCCGCGAGGGTAAGCGGATCTCTT
AAAGCTGTTCTCAGTTCGGACTGCAGGCTGCAACTCGCCTGCACGAAGCT
GGAATCGCTAGTAATCGCGGATCAGCACGCCGCGGTGAATACGTTCCCGG
GCCTTGTACACACCGCCCGTCACACCATGGAAGTCTGCAATGCCCAAAGT
CGGTGGGATAACCTTTATAGGAGTCAGCCGCCTAAGGCAGGGCAGATGAC
TGGGGTGAAGTCGTAACAAGGTAGCCGTAGGAGAACCTGCGGCTGGATCA
CCTCCTTTCTA

>Parabac1 gi|89191777|dbj|AB238928.1| Parabacteroides merdae gene for 16S ribosomal RNA, partial sequence, strain: JCM 9497 = ATCC 43184
AGAGTTTGATCCTGGCTCAGGATGAACGCTAGCGACAGGCTTAACACATGCAAGTCGAGGGGCAGCATGA
TTTGTAGCAATACAGATTGATGGCGACCGGCGCACGGGTGAGTAACGCGTATGCAACTTACCTATCAGAG
GGGGATAGCCCGGCGAAAGTCGGATTAATACCCCATAAAACAGGGGTCCCGCATGGGAATATTTGTTAAA
GATTCATCGCTGATAGATAGGCATGCGTTCCATTAGGCAGTTGGCGGGGTAACGGCCCACCAAACCGACG
ATGGATAGGGGTTCTGAGAGGAAGGTCCCCCACATTGGTACTGAGACACGGACCAAACTCCTACGGGAGG
CAGCAGTGAGGAATATTGGTCAATGGCCGAGAGGCTGAACCAGCCAAGTCGCGTGAAGGAAGAAGGATCT
ATGGTTTGTAAACTTCTTTTATAGGGGAATAAAGTGGAGGACGTGTCCTTTTTTGTATGTACCCTATGAA
TAAGCATCGGCTAACTCCGTGCCAGCAGCCGCGGTAATACGGAGGATGCGAGCGTTATCCGGATTTATTG
GGTTTAAAGGGTGCGTAGGTGGTGATTTAAGTCAGCGGTGAAAGTTTGTGGCTCAACCATAAAATTGCCG
TTGAAACTGGGTTACTTGAGTGTGTTTGAGGTAGGCGGAATGCGTGGTGTAGCGGTGAAATGCATAGATA
TCACGCAGAACTCCGATTGCGAAGGCAGCTTACTAAACCATAACTGACACTGAAGCACGAAAGCGTGGGG
ATCAAACAGGATTAGATACCCTGGTAGTCCACGCAGTAAACGATGATTACTAGGAGTTTGCGATACAATG
TAAGCTCTACAGCGAAAGCGTTAAGTAATCCACCTGGGGAGTACGCCGGCAACGGTGAAACTCAAAGGAA
TTGACGGGGGCCCGCACAAGCGGAGGAACATGTGGTTTAATTCGATGATACGCGAGGAACCTTACCCGGG
TTTGAACGTAGTCTGACCGGAGTGGAAACACTCCTTCTAGCAATAGCAGATTACGAGGTGCTGCATGGTT
GTCGTCAGCTCGTGCCGTGAGGTGTCGGCTTAAGTGCCATAACGAGCGCAACCCTTATCACTAGTTACTA
ACAGGTGAAGCTGAGGACTCTGGTGAGACTGCCAGCGTAAGCTGTGAGGAAGGTGGGGATGACGTCAAAT
CAGCACGGCCCTTACATCCGGGGCGACACACGTGTTACAATGGCATGGACAAAGGGCAGCTACCTGGCGA
CAGGATGCTAATCTCCAAACCATGTCTCAGTTCGGATCGGAGTCTGCAACTCGACTCCGTGAAGCTGGAT
TCGCTAGTAATCGCGCATCAGCCATGGCGCGGTGAATACGTTCCCGGGCCTTGTACACACCGCCCGTCAA
GCCATGGGAGCCGGGGGTACCTGAAGTCCGTAACCGCAAGGATCGGCCTAGGGTAAAACTGGTGACTGGG
GCTAAGTCGTAACAAGGTAACC


>Parabac2 gi|159159329|gb|EU136685.1| Parabacteroides merdae strain JCM9497 16S ribosomal RNA gene, partial sequence
GTTTGATCCTGGCTCAGGATGAACGCTAGCGACAGGCTTAACACATGCAAGTCGAGGGGCAGCATGATTT
GTAGCAATACAGATTGATGGCGACCGGCGCACGGGTGAGTAACGCGTATGCAACTTACCTATCAGAGGGG
GATAGCCCGGCGAAAGTCGGATTAATACCCCATAAAACAGGGGTCCCGCATGGGAATATTTGTTAAAGAT
TCATCGCTGATAGATAGGCATGCGTTCCATTAGGCAGTTGGCGGGGTAACGGCCCACCAAACCGACGATG
GATAGGGGTTCTGAGAGGAAGGTCCCCCACATTGGTACTGAGACACGGACCAAACTCCTACGGGAGGCAG
CAGTGAGGAATATTGGTCAATGGCCGAGAGGCTGAACCAGCCAAGTCGCGTGAAGGAAGAAGGATCTATG
GTTTGTAAACTTCTTTTATAGGGGAATAAAGTGGAGGACGTGTCCTTTTTTGTATGTACCCTATGAATAA
GCATCGGCTAACTCCGTGCCAGCAGCCGCGGTAATACGGAGGATGCGAGCGTTATCCGGATTTATTGGGT
TTAAAGGGTGCGTAGGTGGTGATTTAAGTCAGCGGTGAAAGTTTGTGGCTCAACCATAAAATTGCCGTTG
AAACTGGGTTACTTGAGTGTGTTTGAGGTAGGCGGAATGCGTGGTGTAGCGGTGAAATGCATAGATATCA
CGCAGAACTCCGATTGCGAAGGCAGCTTACTAAACCATAACTGACACTGAAGCACGAAAGCGTGGGGATC
AAACAGGATTAGATACCCTGGTAGTCCACGCAGTAAACGATGATTACTAGGAGTTTGCGATACAATGTAA
GCTCTACAGCGAAAGCGTTAAGTAATCCACCTGGGGAGTACGCCGGCAACGGTGAAACTCAAAGGAATTG
ACGGGGGCCCGCACAAGCGGAGGAACATGTGGTTTAATTCGATGATACGCGAGGAACCTTACCCGGGTTT
GAACGTAGTCTGACCGGAGTGGAAACACTCCTTCTAGCAATAGCAGATTACGAGGTGCTGCATGGTTGTC
GTCAGCTCGTGCCGTGAGGTGTCGGCTTAAGTGCCATAACGAGCGCAACCCTTATCACTAGTTACTAACA
GGTGAAGCTGAGGACTCTGGTGAGACTGCCAGCGTAAGCTGTGAGGAAGGTGGGGATGACGTCAAATCAG
CACGGCCCTTACATCCGGGGCGACACACGTGTTACAATGGCATGGACAAAGGGCAGCTACCTGGCGACAG
GATGCTAATCTCCAAACCATGTCTCAGTTCGGATCGGAGTCTGCAACTCGACTCCGTGAAGCTGGATTCG
CTAGTAATCGCGCATCAGCCATGGCGCGGTGAATACGTTCCCGGGCCTTGTACACACCGCCCGTCAAGCC
ATGGGAGCCGGGGGTACCTGAAGTCCGTAACCGCAAGGACGGCCTAGGGTAAAACTGGTGACTGGGGCTA
AGTCGTAACAAGGTAGCCGTACCGGAAGGTGCGGCTGGAACACCTCCTTTCTGGAGCTGGAATCTCTAGA
TTAAGTCCGATGAGGTATGTAGCTCTCTGGTACTACGGTTGAATATGTATATATATATGATCTTAAACTG
GAAAGACCAGTATATAGAGAGAAAGATGATGCTGAGATGAAAATTTCAGGCACATAACGGTTGACAGTCC
TATAGCTCAGTTGGTTAGAGCGCTACACTGATAATGTAGAGGTCGGCAGTTCAACTCTGCCTGGGACTAC
CAGTTGAAAAACGGGGGATTAGCTCAGCTGGCTAGAGCATCTGCTTTGCACGCAGAGGGTCAACGGTTCG
AATCCGTTATTTTCCACGATAAACTCCGTAAGGGGTAAAAAAAGATCTTTGACGTATTGGACAACTTCAA
AAAAGTAAAGTAACAAAAAAATAGAGCAAGCTGAAGATATATCAATCCGACACGGGCTTCAATTTTAGCA
ATAAAAGGAAGCAGTGTCAGTGATAAAGAAAGTAAGCAAGGGCAGACGGTGGATGCCTTGGCG


>Methano 644143473 16S ribosomal RNA [Methanobrevibacter smithii DSM 2375 M_smithiDSM2375-1.0_Cont1.2: NZ_ABYW01000015] (-)strand
ATTCTGTTTGATCCTGGCAGATGCTACTGCTATTGGGATTCGATTAAGCC
ATGCAAGTCGAACGAGTTTAGACTCGTGGCGTACGGCTCAGTAACACGTG
GATAACCTACCCTTAGGACTGGGATAACCCTGGGAAACTGGGGATAATAC
TGGATAGGCAATTATTCCTGTAATGGTTTTTTGTTTAAATGTTTTTTCGC
CTAAGGATGGGTCTGCGGCCGATTAGGTAGTTGGTTAGGTAATGGCTTAC
CAAGCCTTTGATCGGTACGGGTTGTGAGAGCAAGAGCCCGGAGATGGAAC
CTGAGACAAGGTTCCAGGCCCTACGGGGTGCAGCAGGCGCGAAACCTCCG
CAATGTGAGAAATCGCGACGGGGGGATCCCAAGTGCCATTCTTAACGGGA
TGGCTTTTCATTAGTGTAAAGAGCTTTTGGAATAAGAGCTGGGCAAGACC
GGTGCCAGCCGCCGCGGTAACACCGGCAGCTCTAGTGGTAGCAGTTTTTA
TTGGGCCTAAAGCGTCCGTAGCCGGTTTAATAAGTCTCTGGTGAAATCCT
GCAGCTTAACTGTGGGAATTGCTGGAGATACTATTAGACTTGAGATCGGG
AGAGGTTAGAGGTACTCCCAGGGTAGAGGTGAAATTCTGTAATCCTGGGA
GGACCGCCTGTTGCGAAGGCGTCTGACTGGAACGATTCTGACGGTGAGGG
ACGAAAGCTAGGGGCGCGAACCGGATTAGATACCCGGGTAGTCCTAGCTG
TAAACGATGCGGACTTGGTGTTGGGGTGGCTTTGAGCTGTCCCAGTGCCG
AAGGGAAGCTGTTAAGTCCGCCGCCTGGGAAGTACGGTCGCAAGACTGAA
ACTTAAAGGAATTGGCGGGGGAGCACCACAACGCGTGGAGCCTGCGGTTT
AATTGGATTCAACGCCGGACATCTCACCAGAGGCGACAGCTGTATGATAG
CCAGGTTGATGACTTTGCTTGACTAGCTGAGAGGAGGTGCATGGCCGCCG
TCAGCTCGTACCGTGAGGCGTCCTGTTAAGTCAGGCAACGAGCGAGACCC
ACGCTCTTAGTTACCAGCGGATCCTTTTTTGGATGCCGGGCACACTAAGG
GGACCGCCTATGATAAATAGGAGGAAGGAGTGGACGACGGTAGGTCCGTA
TGCCCCGAATCCTCTGGGCAACACGCGGGCTACAATGGCTGAGACAATGG
GTTCCGACGCCGAAAGGCGGAGGTAATCCTCTAAACTTAGTCGTAGTTCG
GATTGAGGACTGTAACTCGTTCTCATGAAGCTGGAATGCGTAGTAATCGC
GTGTCACAATCGCGCGGTGAATACGTCCCTGCTCCTTGCACACACCGCCC
GTCACGCCACCCAAAAAGGGATTGGATGAGGATGTAATGTTTTGTTATAT
TCGAATCTAGTTTTTTTAAGGAGGGCGAAGTCGTAACAAGGTAGCCGTAG
GGGAACCTGCGGCTGGATCACCTCCT

>Faecal1 646119798 16S ribosomal RNA [Faecalibacterium prausnitzii A2-165: NZ_ACOP02000004] (+)strand
AGAGTTTGATCCTGGCTCAGGACGAACGCTGGCGGCGCGCCTAACACATG
CAAGTCGAACGAGCGAGAGAGAGCTTGCTTTCTCGAGCGAGTGGCGAACG
GGTGAGTAACGCGTGAGGAACCTGCCTCAAAGAGGGGGACAACAGTTGGA
AACGACTGCTAATACCGCATAAGCCCACAGGTCGGCATCGACCAGAGGGA
AAAGGAGCAATCCGCTTTGAGATGGCCTCGCGTCCGATTAGCTAGTTGGT
GAGGTAATGGCCCACCAAGGCAACGATCGGTAGCCGGACTGAGAGGTTGA
ACGGCCACATTGGGACTGAGACACGGCCCAGACTCCTACGGGAGGCAGCA
GTGGGGAATATTGCACAATGGGGGAAACCCTGATGCAGCGACGCCGCGTG
GAGGAAGAAGGTCTTCGGATTGTAAACTCCTGTTGTTGAGGAAGATAATG
ACGGTACTCAACAAGGAAGTGACGGCTAACTACGTGCCAGCAGCC

>Faecal2 646120177 16S ribosomal RNA [Faecalibacterium prausnitzii A2-165: NZ_ACOP02000011] (-)strand
AGAGTTTGATCCTGGCTCAGGACGAACGCTGGCGGCGCGCCTAACACATG
CAAGTCGAACGAGCGAGAGAGAGCTTGCTTTCTCAAGCGAGTGGCGAACG
GGTGAGTAACGCGTGAGGAACCTGCCTCAAAGAGGGGGACAACAGTTGGA
AACGACTGCTAATACCGCATAAGCCCACAGCTCGGCATCGAGCAGAGGGA
AAAGGAGCAATCCGCTTTGAGATGGCCTCGCGTCCGATTAGCTAGTTGGT
GAGGTAATGGCCCACCAAGGCGACGATCGGTAGCCGGACTGAGAGGTTGA
ACGGCCACATTGGGACTGAGACACGGCCCAGACTCCTACGGGAGGCAGCA
GTGGGGAATATTGCACAATGGGGGAAACCCTGATGCAGCGACGCCGCGTG
GAGGAAGAAGGTCTTCGGATTGTAAACTCCTGTTGTTGAGGAAGATAATG
ACGGTACTCAACAAGGAAGTGACGGCTAACTACGTGCCAGCAGCCGCGGT
AAAACGTAGGTCACAAGCGTTGTCCGGAATTACTGGGTGTAAAGGGAGCG
CAGGCGGGAAGACAAGTTGGAAGTGAAATCTATGGGCTCAACCCATAAAC
TGCTTTCAAAACTGTTTTTCTTGAGTAGTGCAGAGGTAGGCGGAATTCCC
GGTGTAGCGGTGGAATGCGTAGATATCGGGAGGAACACCAGTGGCGAAGG
CGGCCTACTGGGCACCAACTGACGCTGAGGCTCGAAAGTGTGGGTAGCAA
ACAGGATTAGATACCCTGGTAGTCCACACCGTAAACGATGATTACTAGGT
GTTGGAGGATTGACCCCTTCAGTGCCGCAGTTAACACAATAAGTAATCCA
CCTGGGGAGTACGACCGCAAGGTTGAAACTCAAAGGAATTGACGGGGGCC
CGCACAAGCAGTGGAGTATGTGGTTTAATTCGACGCAACGCGAAGAACCT
TACCAAGTCTTGACATCCTGCGACGATGCTGGAAACAGTATTTTCCTTCG
GGACGCAGAGACAGGTGGTGCATGGTTGTCGTCAGCTCGTGTCGTGAGAT
GTTGGGTTAAGTCCCGCAACGAGCGCAACCCTTACTGTCAGTTACTACGC
AAGAGGACTCTGGCAGGACTGCCGTTGACAAAACGGAGGAAGGTGGGGAT
GACGTCAAATCATCATGCCCTTTATGACTTGGGCTACACACGTACTACAA
TGGCGTTAAACAAAGAGAAGCAAGACCGCGAGGTGGAGCAAAACTCAGAA
ACAACGTCCCAGTTCGGACTGCAGGCTGCAACTCGCCTGCACGAAGTCGG
AATTGCTAGTAATCGTGGATCAGCATGCCACGGTGAATACGTTCCCGGGC
CTTGTACACACCGCCCGTCACACCATGAGAGCCGGGGGGACCCGAAGTCG
GTAGTCTAACCGCAAGGAGGACGCCGCCGAAGGTAAAACTGGTGATTGGG
GTGAAGTCGTAACAAGGTAGCCGTAGGAGAACCTGCGGCTGGATCACCT

>Faecal3 gi|12331288|emb|AJ270469.2| Butyrate-producing bacterium A2-165 16S rRNA gene
GTTGATCCTGGCTCAGGACGAACGCTGGCGGCGCGCCTAACACATGCAAGTCGAACGAGCGAGAGAGAGC
TTGCTTTCTCGAGCGAGTGGCGAACGGGTGAGTAACGCGTGAGGAACCTGCCTCAAAGAGGGGGACAACA
GTTGGAAACGACTGCTAATACCGCATAAGCCCACAGCTCGGCATCGAGCAGAGGGAAAAGGAGCAATCCG
CTTTGAGATGGCCTCGCGTCCGATTAGCTAGTTGGTGAGGTAATGGCCCACCAAGGCAACGATCGGTAGC
CGGACTGAGAGGTTGAACGGCCACATTGGGACTGAGACACGGCCCAGACTCCTACGGGAGGCAGCAGTGG
GGAATATTGCACAATGGGGGAAACCCTGATGCAGCGACGCCGCGTGGAGGAAGAAGGTCTTCGGATTGTA
AACTCCTGTTGTTGAGGAAGATAATGACGGTACTCAACAAGGAAGTGACGGCTAACTACGTGCCAGCAGC
CGCGGTAAAACGTAGGTCACAAGCGTTGTCCGGAATTACTGGGTGTAAAGGGAGCGCAGGCGGGAAGACA
AGTTGGAAGTGAAATCTATGGGCTCAACCCATAAACTGCTTTCAAAACTGTTTTTCTTGAGTAGTGCAGA
GGTAGGCGGAATTCCCGGTGTAGCGGTGGAATGCGTAGATATCGGGAGGAACACCAGTGGCGAAGGCGGC
CTACTGGGCACCAACTGACGCTGAGGCTCGAAAGTGTGGGTAGCAAACAGGATTAGATACCCTGGTAGTC
CACACCGTAAACGATGATTACTAGGTGTTGGAGGATTGACCCCTTCAGTGCCGCAGTTAACACAATAAGT
AATCCACCTGGGGAGTACGACCGCAAGGTTGAAACTCAAAGGAATTGACGGGGGCCCGCACAAGCAGTGG
AGTATGTGGTTTAATTCGACGCAACGCGAAGAACCTTACCAAGTCTTGACATCCTGCGACGATGCTGGAA
ACAGTATTTTCCTTCGGGACGCAGAGACAGGTGGTGCATGGTTGTCGTCAGCTCGTGTCGTGAGATGTTG
GGTTAAGTCCCGCAACGAGCGCAACCCTTACTGTCAGTTACTACGCAAGAGGACTCTGGCAGGACTGCCG
TTGACAAAACGGAGGAAGGTGGGGATGACGTCAAATCATCATGCCCTTTATGACTTGGGCTACACACGTA
CTACAATGGCGTTAAACAAAGAGAAGCAAGACCGCGAGGTGGAGCAAAACTCAGAAACAACGTCCCAGTT
CGGACTGCAGGCTGCAACTCGCCTGCACGAAGTCGGAATTGCTAGTAATCGTGGATCAGCATGCCACGGT
GAATACGTTCCCGGGCCTTGTACACACCGCCCGTCACACCATGAGAGCCGGGGGGACCCGAAGTCGGTAG
TCTAACCGCAAGGAGGACGCCGCCGAAGGTAAAACTGGTGATTGGGGTGAAGTCGTAACAAGGTAC

>Ecoli1 646312099 16S ribosomal RNA of rrnH operon [Escherichia coli str. K-12 substr. MG1655 chromosome: NC_000913] (+)strand
AAATTGAAGAGTTTGATCATGGCTCAGATTGAACGCTGGCGGCAGGCCTA
ACACATGCAAGTCGAACGGTAACAGGAAGAAGCTTGCTTCTTTGCTGACG
AGTGGCGGACGGGTGAGTAATGTCTGGGAAACTGCCTGATGGAGGGGGAT
AACTACTGGAAACGGTAGCTAATACCGCATAACGTCGCAAGACCAAAGAG
GGGGACCTTCGGGCCTCTTGCCATCGGATGTGCCCAGATGGGATTAGCTA
GTAGGTGGGGTAACGGCTCACCTAGGCGACGATCCCTAGCTGGTCTGAGA
GGATGACCAGCCACACTGGAACTGAGACACGGTCCAGACTCCTACGGGAG
GCAGCAGTGGGGAATATTGCACAATGGGCGCAAGCCTGATGCAGCCATGC
CGCGTGTATGAAGAAGGCCTTCGGGTTGTAAAGTACTTTCAGCGGGGAGG
AAGGGAGTAAAGTTAATACCTTTGCTCATTGACGTTACCCGCAGAAGAAG
CACCGGCTAACTCCGTGCCAGCAGCCGCGGTAATACGGAGGGTGCAAGCG
TTAATCGGAATTACTGGGCGTAAAGCGCACGCAGGCGGTTTGTTAAGTCA
GATGTGAAATCCCCGGGCTCAACCTGGGAACTGCATCTGATACTGGCAAG
CTTGAGTCTCGTAGAGGGGGGTAGAATTCCAGGTGTAGCGGTGAAATGCG
TAGAGATCTGGAGGAATACCGGTGGCGAAGGCGGCCCCCTGGACGAAGAC
TGACGCTCAGGTGCGAAAGCGTGGGGAGCAAACAGGATTAGATACCCTGG
TAGTCCACGCCGTAAACGATGTCGACTTGGAGGTTGTGCCCTTGAGGCGT
GGCTTCCGGAGCTAACGCGTTAAGTCGACCGCCTGGGGAGTACGGCCGCA
AGGTTAAAACTCAAATGAATTGACGGGGGCCCGCACAAGCGGTGGAGCAT
GTGGTTTAATTCGATGCAACGCGAAGAACCTTACCTGGTCTTGACATCCA
CAGAACTTTCCAGAGATGGATTGGTGCCTTCGGGAACTGTGAGACAGGTG
CTGCATGGCTGTCGTCAGCTCGTGTTGTGAAATGTTGGGTTAAGTCCCGC
AACGAGCGCAACCCTTATCTTTTGTTGCCAGCGGTCCGGCCGGGAACTCA
AAGGAGACTGCCAGTGATAAACTGGAGGAAGGTGGGGATGACGTCAAGTC
ATCATGGCCCTTACGACCAGGGCTACACACGTGCTACAATGGCGCATACA
AAGAGAAGCGACCTCGCGAGAGCAAGCGGACCTCATAAAGTGCGTCGTAG
TCCGGATTGGAGTCTGCAACTCGACTCCATGAAGTCGGAATCGCTAGTAA
TCGTGGATCAGAATGCCACGGTGAATACGTTCCCGGGCCTTGTACACACC
GCCCGTCACACCATGGGAGTGGGTTGCAAAAGAAGTAGGTAGCTTAACCT
TCGGGAGGGCGCTTACCACTTTGTGATTCATGACTGGGGTGAAGTCGTAA
CAAGGTAACCGTAGGGGAACCTGCGGTTGGATCACCTCCTTA

>Ecoli2 646314560 16S ribosomal RNA of rrnG operon [Escherichia coli str. K-12 substr. MG1655 chromosome: NC_000913] (-)strand
AAATTGAAGAGTTTGATCATGGCTCAGATTGAACGCTGGCGGCAGGCCTA
ACACATGCAAGTCGAACGGTAACAGGAAGCAGCTTGCTGCTTCGCTGACG
AGTGGCGGACGGGTGAGTAATGTCTGGGAAGCTGCCTGATGGAGGGGGAT
AACTACTGGAAACGGTAGCTAATACCGCATAATGTCGCAAGACCAAAGAG
GGGGACCTTCGGGCCTCTTGCCATCGGATGTGCCCAGATGGGATTAGCTT
GTTGGTGGGGTAACGGCTCACCAAGGCGACGATCCCTAGCTGGTCTGAGA
GGATGACCAGCCACACTGGAACTGAGACACGGTCCAGACTCCTACGGGAG
GCAGCAGTGGGGAATATTGCACAATGGGCGCAAGCCTGATGCAGCCATGC
CGCGTGTATGAAGAAGGCCTTCGGGTTGTAAAGTACTTTCAGCGGGGAGG
AAGGGAGTAAAGTTAATACCTTTGCTCATTGACGTTACCCGCAGAAGAAG
CACCGGCTAACTCCGTGCCAGCAGCCGCGGTAATACGGAGGGTGCAAGCG
TTAATCGGAATTACTGGGCGTAAAGCGCACGCAGGCGGTTTGTTAAGTCA
GATGTGAAATCCCCGGGCTCAACCTGGGAACTGCATCTGATACTGGCAAG
CTTGAGTCTCGTAGAGGGGGGTAGAATTCCAGGTGTAGCGGTGAAATGCG
TAGAGATCTGGAGGAATACCGGTGGCGAAGGCGGCCCCCTGGACGAAGAC
TGACGCTCAGGTGCGAAAGCGTGGGGAGCAAACAGGATTAGATACCCTGG
TAGTCCACGCCGTAAACGATGTCGACTTGGAGGTTGTGCCCTTGAGGCGT
GGCTTCCGGAGCTAACGCGTTAAGTCGACCGCCTGGGGAGTACGGCCGCA
AGGTTAAAACTCAAATGAATTGACGGGGGCCCGCACAAGCGGTGGAGCAT
GTGGTTTAATTCGATGCAACGCGAAGAACCTTACCTGGTCTTGACATCCA
CGGAAGTTTTCAGAGATGAGAATGTGCCTTCGGGAACCGTGAGACAGGTG
CTGCATGGCTGTCGTCAGCTCGTGTTGTGAAATGTTGGGTTAAGTCCCGC
AACGAGCGCAACCCTTATCCTTTGTTGCCAGCGGTCCGGCCGGGAACTCA
AAGGAGACTGCCAGTGATAAACTGGAGGAAGGTGGGGATGACGTCAAGTC
ATCATGGCCCTTACGACCAGGGCTACACACGTGCTACAATGGCGCATACA
AAGAGAAGCGACCTCGCGAGAGCAAGCGGACCTCATAAAGTGCGTCGTAG
TCCGGATTGGAGTCTGCAACTCGACTCCATGAAGTCGGAATCGCTAGTAA
TCGTGGATCAGAATGCCACGGTGAATACGTTCCCGGGCCTTGTACACACC
GCCCGTCACACCATGGGAGTGGGTTGCAAAAGAAGTAGGTAGCTTAACCT
TCGGGAGGGCGCTTACCACTTTGTGATTCATGACTGGGGTGAAGTCGTAA
CAAGGTAACCGTAGGGGAACCTGCGGTTGGATCACCTCCTTA

>Ecoli3 646315244 16S ribosomal RNA of rrnD operon [Escherichia coli str. K-12 substr. MG1655 chromosome: NC_000913] (-)strand
AAATTGAAGAGTTTGATCATGGCTCAGATTGAACGCTGGCGGCAGGCCTA
ACACATGCAAGTCGAACGGTAACAGGAAACAGCTTGCTGTTTCGCTGACG
AGTGGCGGACGGGTGAGTAATGTCTGGGAAACTGCCTGATGGAGGGGGAT
AACTACTGGAAACGGTAGCTAATACCGCATAACGTCGCAAGACCAAAGAG
GGGGACCCTCGGGCCTCTTGCCATCGGATGTGCCCAGATGGGATTAGCTT
GTTGGTGGGGTAACGGCTCACCAAGGCGACGATCCCTAGCTGGTCTGAGA
GGATGACCAGCCACACTGGAACTGAGACACGGTCCAGACTCCTACGGGAG
GCAGCAGTGGGGAATATTGCACAATGGGCGCAAGCCTGATGCAGCCATGC
CGCGTGTATGAAGAAGGCCTTCGGGTTGTAAAGTACTTTCAGCGGGGAGG
AAGGGAGTAAAGTTAATACCTTTGCTCATTGACGTTACCCGCAGAAGAAG
CACCGGCTAACTCCGTGCCAGCAGCCGCGGTAATACGGAGGGTGCAAGCG
TTAATCGGAATTACTGGGCGTAAAGCGCACGCAGGCGGTTTGTTAAGTCA
GATGTGAAATCCCCGGGCTCAACCTGGGAACTGCATCTGATACTGGCAAG
CTTGAGTCTCGTAGAGGGGGGTAGAATTCCAGGTGTAGCGGTGAAATGCG
TAGAGATCTGGAGGAATACCGGTGGCGAAGGCGGCCCCCTGGACGAAGAC
TGACGCTCAGGTGCGAAAGCGTGGGGAGCAAACAGGATTAGATACCCTGG
TAGTCCACGCCGTAAACGATGTCGACTTGGAGGTTGTGCCCTTGAGGCGT
GGCTTCCGGAGCTAACGCGTTAAGTCGACCGCCTGGGGAGTACGGCCGCA
AGGTTAAAACTCAAATGAATTGACGGGGGCCCGCACAAGCGGTGGAGCAT
GTGGTTTAATTCGATGCAACGCGAAGAACCTTACCTGGTCTTGACATCCA
CGGAAGTTTTCAGAGATGAGAATGTGCCTTCGGGAACCGTGAGACAGGTG
CTGCATGGCTGTCGTCAGCTCGTGTTGTGAAATGTTGGGTTAAGTCCCGC
AACGAGCGCAACCCTTATCCTTTGTTGCCAGCGGTCCGGCCGGGAACTCA
AAGGAGACTGCCAGTGATAAACTGGAGGAAGGTGGGGATGACGTCAAGTC
ATCATGGCCCTTACGACCAGGGCTACACACGTGCTACAATGGCGCATACA
AAGAGAAGCGACCTCGCGAGAGCAAGCGGACCTCATAAAGTGCGTCGTAG
TCCGGATTGGAGTCTGCAACTCGACTCCATGAAGTCGGAATCGCTAGTAA
TCGTGGATCAGAATGCCACGGTGAATACGTTCCCGGGCCTTGTACACACC
GCCCGTCACACCATGGGAGTGGGTTGCAAAAGAAGTAGGTAGCTTAACCT
TCGGGAGGGCGCTTACCACTTTGTGATTCATGACTGGGGTGAAGTCGTAA
CAAGGTAACCGTAGGGGAACCTGCGGTTGGATCACCTCCTTA

>Ecoli4 646315741 16S ribosomal RNA of rrnC operon [Escherichia coli str. K-12 substr. MG1655 chromosome: NC_000913] (+)strand
AAATTGAAGAGTTTGATCATGGCTCAGATTGAACGCTGGCGGCAGGCCTA
ACACATGCAAGTCGAACGGTAACAGGAAACAGCTTGCTGTTTCGCTGACG
AGTGGCGGACGGGTGAGTAATGTCTGGGAAACTGCCTGATGGAGGGGGAT
AACTACTGGAAACGGTAGCTAATACCGCATAACGTCGCAAGACCAAAGAG
GGGGACCTTCGGGCCTCTTGCCATCAGATGTGCCCAGATGGGATTAGCTA
GTAGGTGGGGTAACGGCTCACCTAGGCGACGATCCCTAGCTGGTCTGAGA
GGATGACCAGCCACACTGGAACTGAGACACGGTCCAGACTCCTACGGGAG
GCAGCAGTGGGGAATATTGCACAATGGGCGCAAGCCTGATGCAGCCATGC
CGCGTGTATGAAGAAGGCCTTCGGGTTGTAAAGTACTTTCAGCGGGGAGG
AAGGGAGTAAAGTTAATACCTTTGCTCATTGACGTTACCCGCAGAAGAAG
CACCGGCTAACTCCGTGCCAGCAGCCGCGGTAATACGGAGGGTGCAAGCG
TTAATCGGAATTACTGGGCGTAAAGCGCACGCAGGCGGTTTGTTAAGTCA
GATGTGAAATCCCCGGGCTCAACCTGGGAACTGCATCTGATACTGGCAAG
CTTGAGTCTCGTAGAGGGGGGTAGAATTCCAGGTGTAGCGGTGAAATGCG
TAGAGATCTGGAGGAATACCGGTGGCGAAGGCGGCCCCCTGGACGAAGAC
TGACGCTCAGGTGCGAAAGCGTGGGGAGCAAACAGGATTAGATACCCTGG
TAGTCCACGCCGTAAACGATGTCGACTTGGAGGTTGTGCCCTTGAGGCGT
GGCTTCCGGAGCTAACGCGTTAAGTCGACCGCCTGGGGAGTACGGCCGCA
AGGTTAAAACTCAAATGAATTGACGGGGGCCCGCACAAGCGGTGGAGCAT
GTGGTTTAATTCGATGCAACGCGAAGAACCTTACCTGGTCTTGACATCCA
CGGAAGTTTTCAGAGATGAGAATGTGCCTTCGGGAACCGTGAGACAGGTG
CTGCATGGCTGTCGTCAGCTCGTGTTGTGAAATGTTGGGTTAAGTCCCGC
AACGAGCGCAACCCTTATCCTTTGTTGCCAGCGGTCCGGCCGGGAACTCA
AAGGAGACTGCCAGTGATAAACTGGAGGAAGGTGGGGATGACGTCAAGTC
ATCATGGCCCTTACGACCAGGGCTACACACGTGCTACAATGGCGCATACA
AAGAGAAGCGACCTCGCGAGAGCAAGCGGACCTCATAAAGTGCGTCGTAG
TCCGGATTGGAGTCTGCAACTCGACTCCATGAAGTCGGAATCGCTAGTAA
TCGTGGATCAGAATGCCACGGTGAATACGTTCCCGGGCCTTGTACACACC
GCCCGTCACACCATGGGAGTGGGTTGCAAAAGAAGTAGGTAGCTTAACCT
TCGGGAGGGCGCTTACCACTTTGTGATTCATGACTGGGGTGAAGTCGTAA
CAAGGTAACCGTAGGGGAACCTGCGGTTGGATCACCTCCTTA

>Ecoli5 646315832 16S ribosomal RNA of rrnA operon [Escherichia coli str. K-12 substr. MG1655 chromosome: NC_000913] (+)strand
AAATTGAAGAGTTTGATCATGGCTCAGATTGAACGCTGGCGGCAGGCCTA
ACACATGCAAGTCGAACGGTAACAGGAAGAAGCTTGCTTCTTTGCTGACG
AGTGGCGGACGGGTGAGTAATGTCTGGGAAACTGCCTGATGGAGGGGGAT
AACTACTGGAAACGGTAGCTAATACCGCATAACGTCGCAAGACCAAAGAG
GGGTACCTTCGGGCCTCTTGCCATCGGATGTGCCCAGATGGGATTAGCTA
GTAGGTGGGGTAACGGCTCACCTAGGCGACGATCCCTAGCTGGTCTGAGA
GGATGACCAGCCACACTGGAACTGAGACACGGTCCAGACTCCTACGGGAG
GCAGCAGTGGGGAATATTGCACAATGGGCGCAAGCCTGATGCAGCCATGC
CGCGTGTATGAAGAAGGCCTTCGGGTTGTAAAGTACTTTCAGCGGGGAGG
AAGGGAGTAAAGTTAATACCTTTGCTCATTGACGTTACCCGCAGAAGAAG
CACCGGCTAACTCCGTGCCAGCAGCCGCGGTAATACGGAGGGTGCAAGCG
TTAATCGGAATTACTGGGCGTAAAGCGCACGCAGGCGGTTTGTTAAGTCA
GATGTGAAATCCCCGGGCTCAACCTGGGAACTGCATCTGATACTGGCAAG
CTTGAGTCTCGTAGAGGGGGGTAGAATTCCAGGTGTAGCGGTGAAATGCG
TAGAGATCTGGAGGAATACCGGTGGCGAAGGCGGCCCCCTGGACGAAGAC
TGACGCTCAGGTGCGAAAGCGTGGGGAGCAAACAGGATTAGATACCCTGG
TAGTCCACGCCGTAAACGATGTCGACTTGGAGGTTGTGCCCTTGAGGCGT
GGCTTCCGGAGCTAACGCGTTAAGTCGACCGCCTGGGGAGTACGGCCGCA
AGGTTAAAACTCAAATGAATTGACGGGGGCCCGCACAAGCGGTGGAGCAT
GTGGTTTAATTCGATGCAACGCGAAGAACCTTACCTGGTCTTGACATCCA
CGGAAGTTTTCAGAGATGAGAATGTGCCTTCGGGAACCGTGAGACAGGTG
CTGCATGGCTGTCGTCAGCTCGTGTTGTGAAATGTTGGGTTAAGTCCCGC
AACGAGCGCAACCCTTATCCTTTGTTGCCAGCGGTCCGGCCGGGAACTCA
AAGGAGACTGCCAGTGATAAACTGGAGGAAGGTGGGGATGACGTCAAGTC
ATCATGGCCCTTACGACCAGGGCTACACACGTGCTACAATGGCGCATACA
AAGAGAAGCGACCTCGCGAGAGCAAGCGGACCTCATAAAGTGCGTCGTAG
TCCGGATTGGAGTCTGCAACTCGACTCCATGAAGTCGGAATCGCTAGTAA
TCGTGGATCAGAATGCCACGGTGAATACGTTCCCGGGCCTTGTACACACC
GCCCGTCACACCATGGGAGTGGGTTGCAAAAGAAGTAGGTAGCTTAACCT
TCGGGAGGGCGCTTACCACTTTGTGATTCATGACTGGGGTGAAGTCGTAA
CAAGGTAACCGTAGGGGAACCTGCGGTTGGATCACCTCCTTA

>Ecoli6 646315950 16S ribosomal RNA of rrnB operon [Escherichia coli str. K-12 substr. MG1655 chromosome: NC_000913] (+)strand
AAATTGAAGAGTTTGATCATGGCTCAGATTGAACGCTGGCGGCAGGCCTA
ACACATGCAAGTCGAACGGTAACAGGAAGAAGCTTGCTTCTTTGCTGACG
AGTGGCGGACGGGTGAGTAATGTCTGGGAAACTGCCTGATGGAGGGGGAT
AACTACTGGAAACGGTAGCTAATACCGCATAACGTCGCAAGACCAAAGAG
GGGGACCTTCGGGCCTCTTGCCATCGGATGTGCCCAGATGGGATTAGCTA
GTAGGTGGGGTAACGGCTCACCTAGGCGACGATCCCTAGCTGGTCTGAGA
GGATGACCAGCCACACTGGAACTGAGACACGGTCCAGACTCCTACGGGAG
GCAGCAGTGGGGAATATTGCACAATGGGCGCAAGCCTGATGCAGCCATGC
CGCGTGTATGAAGAAGGCCTTCGGGTTGTAAAGTACTTTCAGCGGGGAGG
AAGGGAGTAAAGTTAATACCTTTGCTCATTGACGTTACCCGCAGAAGAAG
CACCGGCTAACTCCGTGCCAGCAGCCGCGGTAATACGGAGGGTGCAAGCG
TTAATCGGAATTACTGGGCGTAAAGCGCACGCAGGCGGTTTGTTAAGTCA
GATGTGAAATCCCCGGGCTCAACCTGGGAACTGCATCTGATACTGGCAAG
CTTGAGTCTCGTAGAGGGGGGTAGAATTCCAGGTGTAGCGGTGAAATGCG
TAGAGATCTGGAGGAATACCGGTGGCGAAGGCGGCCCCCTGGACGAAGAC
TGACGCTCAGGTGCGAAAGCGTGGGGAGCAAACAGGATTAGATACCCTGG
TAGTCCACGCCGTAAACGATGTCGACTTGGAGGTTGTGCCCTTGAGGCGT
GGCTTCCGGAGCTAACGCGTTAAGTCGACCGCCTGGGGAGTACGGCCGCA
AGGTTAAAACTCAAATGAATTGACGGGGGCCCGCACAAGCGGTGGAGCAT
GTGGTTTAATTCGATGCAACGCGAAGAACCTTACCTGGTCTTGACATCCA
CGGAAGTTTTCAGAGATGAGAATGTGCCTTCGGGAACCGTGAGACAGGTG
CTGCATGGCTGTCGTCAGCTCGTGTTGTGAAATGTTGGGTTAAGTCCCGC
AACGAGCGCAACCCTTATCCTTTGTTGCCAGCGGTCCGGCCGGGAACTCA
AAGGAGACTGCCAGTGATAAACTGGAGGAAGGTGGGGATGACGTCAAGTC
ATCATGGCCCTTACGACCAGGGCTACACACGTGCTACAATGGCGCATACA
AAGAGAAGCGACCTCGCGAGAGCAAGCGGACCTCATAAAGTGCGTCGTAG
TCCGGATTGGAGTCTGCAACTCGACTCCATGAAGTCGGAATCGCTAGTAA
TCGTGGATCAGAATGCCACGGTGAATACGTTCCCGGGCCTTGTACACACC
GCCCGTCACACCATGGGAGTGGGTTGCAAAAGAAGTAGGTAGCTTAACCT
TCGGGAGGGCGCTTACCACTTTGTGATTCATGACTGGGGTGAAGTCGTAA
CAAGGTAACCGTAGGGGAACCTGCGGTTGGATCACCTCCTTA

>Ecoli7 646315990 16S ribosomal RNA of rrnE operon [Escherichia coli str. K-12 substr. MG1655 chromosome: NC_000913] (+)strand
AAATTGAAGAGTTTGATCATGGCTCAGATTGAACGCTGGCGGCAGGCCTA
ACACATGCAAGTCGAACGGTAACAGGAAGAAGCTTGCTTCTTTGCTGACG
AGTGGCGGACGGGTGAGTAATGTCTGGGAAACTGCCTGATGGAGGGGGAT
AACTACTGGAAACGGTAGCTAATACCGCATAACGTCGCAAGACCAAAGAG
GGGGACCTTCGGGCCTCTTGCCATCGGATGTGCCCAGATGGGATTAGCTA
GTAGGTGGGGTAACGGCTCACCTAGGCGACGATCCCTAGCTGGTCTGAGA
GGATGACCAGCCACACTGGAACTGAGACACGGTCCAGACTCCTACGGGAG
GCAGCAGTGGGGAATATTGCACAATGGGCGCAAGCCTGATGCAGCCATGC
CGCGTGTATGAAGAAGGCCTTCGGGTTGTAAAGTACTTTCAGCGGGGAGG
AAGGGAGTAAAGTTAATACCTTTGCTCATTGACGTTACCCGCAGAAGAAG
CACCGGCTAACTCCGTGCCAGCAGCCGCGGTAATACGGAGGGTGCAAGCG
TTAATCGGAATTACTGGGCGTAAAGCGCACGCAGGCGGTTTGTTAAGTCA
GATGTGAAATCCCCGGGCTCAACCTGGGAACTGCATCTGATACTGGCAAG
CTTGAGTCTCGTAGAGGGGGGTAGAATTCCAGGTGTAGCGGTGAAATGCG
TAGAGATCTGGAGGAATACCGGTGGCGAAGGCGGCCCCCTGGACGAAGAC
TGACGCTCAGGTGCGAAAGCGTGGGGAGCAAACAGGATTAGATACCCTGG
TAGTCCACGCCGTAAACGATGTCGACTTGGAGGTTGTGCCCTTGAGGCGT
GGCTTCCGGAGCTAACGCGTTAAGTCGACCGCCTGGGGAGTACGGCCGCA
AGGTTAAAACTCAAATGAATTGACGGGGGCCCGCACAAGCGGTGGAGCAT
GTGGTTTAATTCGATGCAACGCGAAGAACCTTACCTGGTCTTGACATCCA
CGGAAGTTTTCAGAGATGAGAATGTGCCTTCGGGAACCGTGAGACAGGTG
CTGCATGGCTGTCGTCAGCTCGTGTTGTGAAATGTTGGGTTAAGTCCCGC
AACGAGCGCAACCCTTATCCTTTGTTGCCAGCGGTCCGGCCGGGAACTCA
AAGGAGACTGCCAGTGATAAACTGGAGGAAGGTGGGGATGACGTCAAGTC
ATCATGGCCCTTACGACCAGGGCTACACACGTGCTACAATGGCGCATACA
AAGAGAAGCGACCTCGCGAGAGCAAGCGGACCTCATAAAGTGCGTCGTAG
TCCGGATTGGAGTCTGCAACTCGACTCCATGAAGTCGGAATCGCTAGTAA
TCGTGGATCAGAATGCCACGGTGAATACGTTCCCGGGCCTTGTACACACC
GCCCGTCACACCATGGGAGTGGGTTGCAAAAGAAGTAGGTAGCTTAACCT
TCGGGAGGGCGCTTACCACTTTGTGATTCATGACTGGGGTGAAGTCGTAA
CAAGGTAACCGTAGGGGAACCTGCGGTTGGATCACCTCCTTA

>Oxalo1 646564279 16S ribosomal RNA [Oxalobacter formigenes HOxBLS genomic scaffold supercont1.1: NZ_GG658151] (+)strand
AGAGTTTGATCCTGGCTCAGATTGAACGCTGGCGGCATGCTTTACACATG
CAAGTCGAACGGCAGCATGGGGGCAACCCTGATGGCGAGTGGCGAACGGG
TGAGTAATATATCGGAACGTACCCAGGAGTGGGGGACAACCAGTCGAAAG
ATTGGCTAATACCGCATACGATCTACGGATGAAAGTGGGGGACCTTCGGG
CCTCACGCTCGTGGAGCGGCCGATAGCTGATTAGCTAGTTGGTGGGGTAA
AGGCCTACCAAGGCGATGATCAGTAGCTGGTCTGAGAGGACGATCAGCCA
CACTGGGACTGAGACACGGCCCAGACTCCTACGGGAGGCAGCAGTGGGGA
ATTTTGGACAATGGGGGGAACCCTGATCCAGCAATGCCGCGTGAGTGAAG
AAGGCCTTCGGGTTGTAAAGCTCTTTTGTCAGGGAAGAAAAGGACTGGGC
TAATACCCTGGTTTCATGACGGTACCTGAAGAATAAGCACCGGCTAACTA
CGTGCCAGCAGCCGCGGTAATACGTAGGGTGCGAGCGTTAATCGGAATTA
CTGGGCGTAAAGCGTGCGCAGGCGGTTGTGTAAGACAGATGTGAAATGCC
CGGGCTTAACCTGGGAATTGCATTTGTGACTGCACGGCTAGAGTGTGTCA
GAGGGGGGTAGAATTCCACGTGTAGCAGTGAAATGCGTAGATATGTGGAG
GAATACCGATGGCGAAGGCAGCCCCCTGGGATAACACTGACGCTCATGCA
CGAAAGCGTGGGGAGCAAACAGGATTAGATACCCTGGTAGTCCACGCCCT
AAACGATGTCGACTAGTTGTTGGGTCTTAATTGACTTAGTAACGCAGCTA
ACGCGTGAAGTCGACCGCCTGGGGAGTACGGTCGCAAGATTAAAACTCAA
AGGAATTGACGGGGACCCGCACAAGCGGTGGATGATGTGGATTAATTCGA
TGCAACGCGAAAAACCTTACCTACCCTTGACATGTCAGGAACCCTGAAGA
GATTCGGGGGTGCTCGAAAGAGAACCTGAACACAGGTGCTGCATGGCTGT
CGTCAGCTCGTGTCGTGAGATGTTGGGTTAAGTCCCGCAACGAGCGCAAC
CCTTGTCATTAGTTGCTACGAAAGGGCACTCTAATGAAACTGCCGGTGAC
AAACCGGAGGAAGGTGGGGATGACGTCAAGTCCTCATGGCCCTTATGGGT
AGGGCTTCACACGTCATACAATGGTGCATACAGAGGGTTGCCAACCCGCG
AGGGGGAGCTAATCCCAGAAAGTGCATCGTAGTCCGGATTGGAGTCTGCA
ACTCGACTCCATGAAGTTGGAATCGCTAGTAATCGCGGATCAGCATGTCG
CGGTGAATACGTTCCCGGGTCTTGTACACACCGCCCGTCACACCATGGGA
GCGGGTTTTACCAGAAGTAGGTAGCTTAACCGCAAGGAGGGCGCTTACCA
CGGTAGGATTCGTGACTGGGGTGAAGTCGTAACAAGGTAGCCGTATCGGA
AGGTGCGGCTGGATCACCT

>Strep1 650939850 16S ribosomal RNA [Streptococcus parasanguinis ATCC 15912 chromosome: NC_015678] (+)strand
AGAGTTTGATCCTGGCTCAGGATGAACGCTGGCGGCGTGCCTAATACATG
CAAGTAGAACGCTGAAGCTTGGTGCTTGCACCGAGCGGAGGAGTTGCGAA
CGGGTGAGTAACGCGTAGGTAACCTGCCTCTTAGCGGGGGATAACTATTG
GAAACGATAGCTAATACCGCATAAAAGTCGACATTGCATGATGTTGACTT
GAAAGGTGCAAATGCATCACTAAGAGATGGACCTGCGTTGTATTAGCTAG
TTGGTGAGGTAACGGCTCACCAAGGCGACGATACATAGCCGACCTGAGAG
GGTGATCGGCCACACTGGGACTGAGACACGGCCCAGACTCCTACGGGAGG
CAGCAGTAGGGAATCTTCGGCAATGGACGGAAGTCTGACCGAGCAACGCC
GCGTGAGTGAAGAAGGTTTTCGGATCGTAAAGCTCTGTTGTAAGAGAAGA
ACGAGTGTGAGAGTGGAAAGTTCACACTGTGACGGTAACTTACCAGAAAG
GGACGGCTAACTACGTGCCAGCAGCCGCGGTAATACGTAGGTCCCGAGCG
TTATCCGGATTTATTGGGCGTAAAGCGAGCGCAGGCGGTTAGATAAGTCT
GAAGTTAAAGGCTGTGGCTTAACCATAGTACGCTTTGGAAACTGTTTAAC
TTGAGTGCAGAAGGGGAGAGTGGAATTCCATGTGTAGCGGTGAAATGCGT
AGATATATGGAGGAACACCGGTGGCGAAAGCGGCTCTCTGGTCTGTAACT
GACGCTGAGGCTCGAAAGCGTGGGGAGCAAACAGGATTAGATACCCTGGT
AGTCCACGCCGTAAACGATGAGTGCTAGGTGTTGGGTCCTTTCCGGGACT
CAGTGCCGCAGCTAACGCATTAAGCACTCCGCCTGGGGAGTACGACCGCA
AGGTTGAAACTCAAAGGAATTGACGGGGGCCCGCACAAGCGGTGGAGCAT
GTGGTTTAATTCGAAGCAACGCGAAGAACCTTACCAGGTCTTGACATCCC
TCTGACCGCTCTAGAGATAGAGCTTTCCTTCGGGACAGAGGTGACAGGTG
GTGCATGGTTGTCGTCAGCTCGTGTCGTGAGATGTTGGGTTAAGTCCCGC
AACGAGCGCAACCCCTATTGTTAGTTGCCATCATTTAGTTGGGCACTCTA
GCGAGACTGCCGGTAATAAACCGGAGGAAGGTGGGGATGACGTCAAATCA
TCATGCCCCTTATGACCTGGGCTACACACGTGCTACAATGGCTGGTACAA
CGAGTCGCGAGTCGGTGACGGCAAGCTAATCTCTTAAAGCCAGTCTCAGT
TCGGATTGTAGGCTGCAACTCGCCTACATGAAGTCGGAATCGCTAGTAAT
CGCGGATCAGCACGCCGCGGTGAATACGTTCCCGGGCCTTGTACACACCG
CCCGTCACACCACGAGAGTTTGTAACACCCGAAGTCGGTGAGGTAACCTT
TTGGAGCCAGCCGCCTAAGGTGGGATAGATGATTGGGGTGAAGTCGTAAC
AAGGTAGCCGTATCGGAAGGTGCGGCTGGATCACCT

>Strep2 650941365 16S ribosomal RNA [Streptococcus parasanguinis ATCC 15912 chromosome: NC_015678] (+)strand
AGAGTTTGATCCTGGCTCAGGATGAACGCTGGCGGCGTGCCTAATACATG
CAAGTAGAACGCTGAAGCTTGGTGCTTGCACCGAGCGGAGGAGTTGCGAA
CGGGTGAGTAACGCGTAGGTAACCTGCCTCTTAGCGGGGGATAACTATTG
GAAACGATAGCTAATACCGCATAAAAGTCGACATTGCATGATGTTGACTT
GAAAGGTGCAAATGCATCACTAAGAGATGGACCTGCGTTGTATTAGCTAG
TTGGTGAGGTAACGGCTCACCAAGGCGACGATACATAGCCGACCTGAGAG
GGTGATCGGCCACACTGGGACTGAGACACGGCCCAGACTCCTACGGGAGG
CAGCAGTAGGGAATCTTCGGCAATGGACGGAAGTCTGACCGAGCAACGCC
GCGTGAGTGAAGAAGGTTTTCGGATCGTAAAGCTCTGTTGTAAGAGAAGA
ACGAGTGTGAGAGTGGAAAGTTCACACTGTGACGGTAACTTACCAGAAAG
GGACGGCTAACTACGTGCCAGCAGCCGCGGTAATACGTAGGTCCCGAGCG
TTATCCGGATTTATTGGGCGTAAAGCGAGCGCAGGCGGTTAGATAAGTCT
GAAGTTAAAGGCTGTGGCTTAACCATAGTACGCTTTGGAAACTGTTTAAC
TTGAGTGCAGAAGGGGAGAGTGGAATTCCATGTGTAGCGGTGAAATGCGT
AGATATATGGAGGAACACCGGTGGCGAAAGCGGCTCTCTGGTCTGTAACT
GACGCTGAGGCTCGAAAGCGTGGGGAGCAAACAGGATTAGATACCCTGGT
AGTCCACGCCGTAAACGATGAGTGCTAGGTGTTGGGTCCTTTCCGGGACT
CAGTGCCGCAGCTAACGCATTAAGCACTCCGCCTGGGGAGTACGACCGCA
AGGTTGAAACTCAAAGGAATTGACGGGGGCCCGCACAAGCGGTGGAGCAT
GTGGTTTAATTCGAAGCAACGCGAAGAACCTTACCAGGTCTTGACATCCC
TCTGACCGCTCTAGAGATAGAGCTTTCCTTCGGGACAGAGGTGACAGGTG
GTGCATGGTTGTCGTCAGCTCGTGTCGTGAGATGTTGGGTTAAGTCCCGC
AACGAGCGCAACCCCTATTGTTAGTTGCCATCATTTAGTTGGGCACTCTA
GCGAGACTGCCGGTAATAAACCGGAGGAAGGTGGGGATGACGTCAAATCA
TCATGCCCCTTATGACCTGGGCTACACACGTGCTACAATGGCTGGTACAA
CGAGTCGCGAGTCGGTGACGGCAAGCTAATCTCTTAAAGCCAGTCTCAGT
TCGGATTGTAGGCTGCAACTCGCCTACATGAAGTCGGAATCGCTAGTAAT
CGCGGATCAGCACGCCGCGGTGAATACGTTCCCGGGCCTTGTACACACCG
CCCGTCACACCACGAGAGTTTGTAACACCCGAAGTCGGTGAGGTAACCTT
TTGGAGCCAGCCGCCTAAGGTGGGATAGATGATTGGGGTGAAGTCGTAAC
AAGGTAGCCGTATCGGAAGGTGCGGCTGGATCACCT

>Strep3 650941511 16S ribosomal RNA [Streptococcus parasanguinis ATCC 15912 chromosome: NC_015678] (+)strand
AGAGTTTGATCCTGGCTCAGGATGAACGCTGGCGGCGTGCCTAATACATG
CAAGTAGAACGCTGAAGCTTGGTGCTTGCACCGAGCGGAGGAGTTGCGAA
CGGGTGAGTAACGCGTAGGTAACCTGCCTCTTAGCGGGGGATAACTATTG
GAAACGATAGCTAATACCGCATAAAAGTCGACATTGCATGATGTTGACTT
GAAAGGTGCAAATGCATCACTAAGAGATGGACCTGCGTTGTATTAGCTAG
TTGGTGAGGTAACGGCTCACCAAGGCGACGATACATAGCCGACCTGAGAG
GGTGATCGGCCACACTGGGACTGAGACACGGCCCAGACTCCTACGGGAGG
CAGCAGTAGGGAATCTTCGGCAATGGACGGAAGTCTGACCGAGCAACGCC
GCGTGAGTGAAGAAGGTTTTCGGATCGTAAAGCTCTGTTGTAAGAGAAGA
ACGAGTGTGAGAGTGGAAAGTTCACACTGTGACGGTAACTTACCAGAAAG
GGACGGCTAACTACGTGCCAGCAGCCGCGGTAATACGTAGGTCCCGAGCG
TTATCCGGATTTATTGGGCGTAAAGCGAGCGCAGGCGGTTAGATAAGTCT
GAAGTTAAAGGCTGTGGCTTAACCATAGTACGCTTTGGAAACTGTTTAAC
TTGAGTGCAGAAGGGGAGAGTGGAATTCCATGTGTAGCGGTGAAATGCGT
AGATATATGGAGGAACACCGGTGGCGAAAGCGGCTCTCTGGTCTGTAACT
GACGCTGAGGCTCGAAAGCGTGGGGAGCAAACAGGATTAGATACCCTGGT
AGTCCACGCCGTAAACGATGAGTGCTAGGTGTTGGGTCCTTTCCGGGACT
CAGTGCCGCAGCTAACGCATTAAGCACTCCGCCTGGGGAGTACGACCGCA
AGGTTGAAACTCAAAGGAATTGACGGGGGCCCGCACAAGCGGTGGAGCAT
GTGGTTTAATTCGAAGCAACGCGAAGAACCTTACCAGGTCTTGACATCCC
TCTGACCGCTCTAGAGATAGAGCTTTCCTTCGGGACAGAGGTGACAGGTG
GTGCATGGTTGTCGTCAGCTCGTGTCGTGAGATGTTGGGTTAAGTCCCGC
AACGAGCGCAACCCCTATTGTTAGTTGCCATCATTTAGTTGGGCACTCTA
GCGAGACTGCCGGTAATAAACCGGAGGAAGGTGGGGATGACGTCAAATCA
TCATGCCCCTTATGACCTGGGCTACACACGTGCTACAATGGCTGGTACAA
CGAGTCGCGAGTCGGTGACGGCAAGCTAATCTCTTAAAGCCAGTCTCAGT
TCGGATTGTAGGCTGCAACTCGCCTACATGAAGTCGGAATCGCTAGTAAT
CGCGGATCAGCACGCCGCGGTGAATACGTTCCCGGGCCTTGTACACACCG
CCCGTCACACCACGAGAGTTTGTAACACCCGAAGTCGGTGAGGTAACCTT
TTGGAGCCAGCCGCCTAAGGTGGGATAGATGATTGGGGTGAAGTCGTAAC
AAGGTAGCCGTATCGGAAGGTGCGGCTGGATCACCT

>Strep4 650941858 16S ribosomal RNA [Streptococcus parasanguinis ATCC 15912 chromosome: NC_015678] (+)strand
AGAGTTTGATCCTGGCTCAGGATGAACGCTGGCGGCGTGCCTAATACATG
CAAGTAGAACGCTGAAGCTTGGTGCTTGCACCGAGCGGAGGAGTTGCGAA
CGGGTGAGTAACGCGTAGGTAACCTGCCTCTTAGCGGGGGATAACTATTG
GAAACGATAGCTAATACCGCATAAAAGTCGACATTGCATGATGTTGACTT
GAAAGGTGCAAATGCATCACTAAGAGATGGACCTGCGTTGTATTAGCTAG
TTGGTGAGGTAACGGCTCACCAAGGCGACGATACATAGCCGACCTGAGAG
GGTGATCGGCCACACTGGGACTGAGACACGGCCCAGACTCCTACGGGAGG
CAGCAGTAGGGAATCTTCGGCAATGGACGGAAGTCTGACCGAGCAACGCC
GCGTGAGTGAAGAAGGTTTTCGGATCGTAAAGCTCTGTTGTAAGAGAAGA
ACGAGTGTGAGAGTGGAAAGTTCACACTGTGACGGTAACTTACCAGAAAG
GGACGGCTAACTACGTGCCAGCAGCCGCGGTAATACGTAGGTCCCGAGCG
TTATCCGGATTTATTGGGCGTAAAGCGAGCGCAGGCGGTTAGATAAGTCT
GAAGTTAAAGGCTGTGGCTTAACCATAGTACGCTTTGGAAACTGTTTAAC
TTGAGTGCAGAAGGGGAGAGTGGAATTCCATGTGTAGCGGTGAAATGCGT
AGATATATGGAGGAACACCGGTGGCGAAAGCGGCTCTCTGGTCTGTAACT
GACGCTGAGGCTCGAAAGCGTGGGGAGCAAACAGGATTAGATACCCTGGT
AGTCCACGCCGTAAACGATGAGTGCTAGGTGTTGGGTCCTTTCCGGGACT
CAGTGCCGCAGCTAACGCATTAAGCACTCCGCCTGGGGAGTACGACCGCA
AGGTTGAAACTCAAAGGAATTGACGGGGGCCCGCACAAGCGGTGGAGCAT
GTGGTTTAATTCGAAGCAACGCGAAGAACCTTACCAGGTCTTGACATCCC
TCTGACCGCTCTAGAGATAGAGCTTTCCTTCGGGACAGAGGTGACAGGTG
GTGCATGGTTGTCGTCAGCTCGTGTCGTGAGATGTTGGGTTAAGTCCCGC
AACGAGCGCAACCCCTATTGTTAGTTGCCATCATTTAGTTGGGCACTCTA
GCGAGACTGCCGGTAATAAACCGGAGGAAGGTGGGGATGACGTCAAATCA
TCATGCCCCTTATGACCTGGGCTACACACGTGCTACAATGGCTGGTACAA
CGAGTCGCGAGTCGGTGACGGCAAGCTAATCTCTTAAAGCCAGTCTCAGT
TCGGATTGTAGGCTGCAACTCGCCTACATGAAGTCGGAATCGCTAGTAAT
CGCGGATCAGCACGCCGCGGTGAATACGTTCCCGGGCCTTGTACACACCG
CCCGTCACACCACGAGAGTTTGTAACACCCGAAGTCGGTGAGGTAACCTT
TTGGAGCCAGCCGCCTAAGGTGGGATAGATGATTGGGGTGAAGTCGTAAC
AAGGTAGCCGTATCGGAAGGTGCGGCTGGATCACCT

>Corio1 2503574972 16s_rRNA [Coriobacterium glomerans PW2, DSM 20642 : Cglom_Contig8] (+)strand
AGAGTTCGATCCTGGCTCAGGATGAACGCTGGCGGCGCGCCTAACACATG
CAAGTCGAACGGCACCCGCCCTCGGGCGGAAGCGAGTGGCGAACGGCTGA
GTAACACGTGACCAACCTGCCCTGCGCTCCGGAATAGCCGCGGGAAACCG
CGGGTAATACCGGATGCGCCGGACCGCCGCATGGCGGCCCGGCGAAAGCT
CCGGCGGCGCGGGATGGGGTCGCGGCCCATCAGGTAGACGGCGGGGCGAG
GGCCCACCGTGCCGACGACGGGTAGCCGGGTTGAGAGACCGAACGGCCAG
ATTGGGACTGAGACACGGCCCAGACTCCTACGGGAGGCAGCAGTGGGGAA
TCTTGCGCAATGGGGGGAACCCTGACGCAGCGACGCCGCGTGCGGGAGGA
AGGCCTTCGGGTCGCAGACCGCTTTCAGCAGGGAAGAGATCAGACGGTAC
CTGCAGAAGAAGCCCCGGCTAACTACGTGCCAGCAGCCGCGGTAATACGT
AGGGGGCAAGCGTTATCCGGATTCATTGGGCGTAAAGCGCGCGTAGGCGG
CCAGGCAGGCCGGGCGTCAAATCCGGGGGCTCAACCCCCGCTCGCGCCCG
GAACCGCCCGGCTCGGGTCCGGTATGGGAGGGTGGAATTCCCGGTGTAGC
GGTGGAATGCGCAGATATCGGGAGGAACACCGGTGGCGAAGGCGGCCCTC
TGGGCCGGTACCGACGCTGAGGCGCGAAAGCTGGGGGAGCGAACAGGATT
AGATACCCTGGTAGTCCCAGCCGTAAACGATGGACGCTAGGTGTGGGGGG
ACGATCCCCCCGTGCCGCAGCCAACGCATTAAGCGTCCCGCCTGGGGAGT
ACGGCCGCAAGGCTAAAACTCAAAGGAATTGACGGGGGCCCGCACAAGCA
GCGGAGCATGTGGCTTAATTCGAAGCGACGCGAAGAACCTTACCAGGGCT
TGACATGCAGCTGAAGCCGGGGAGACCCGGTGGCCGGAAGGAGGCTGCGC
AGGTGGTGCATGGCTGTCGTCAGCTCGTGTCGTGAGATGTTGGGTTAAGT
CCCCGCAACGAGCCGCAACCCCCGCCGCATGTTGCCATCAGGTAATGGCT
GGGAACCCATGCGGGACCGCCGGCGTCAAGCCGGAGGAAGGCGGGGACGA
CGTCAAGTCATCATGCCCCTTATGCCCCTGGGCTGCACACGTGCTACAAT
GGCCGGTACAGCGGGATGCGATGGCGCGAGCCGGAGCGGATCCCACAAAG
CCGGCCCCAGTTCGGATCGGGGGCTGCAACCCGCCCCCGTGAAGTCGGAG
TTGCTAGTAATCGCGGATCAGCATGCCGCGGTGAATGCGTTCCCGGGCCT
TGTACACACCGCCCGTCACACCACCCGAGTCGTCTGCACCCGAAGCCGCG
GGCCCGACCAGCGATGGGGGGACGCGTCGAAGGTGTGGAGGGCGAGGGGG
GTGAAGTCGTAACAAGGTAGCCGTACCGGAAGGTGCGGCTGGATCACCT

>Corio2 2503575400 16s_rRNA [Coriobacterium glomerans PW2, DSM 20642 : Cglom_Contig8] (+)strand
AGAGTTCGATCCTGGCTCAGGATGAACGCTGGCGGCGCGCCTAACACATG
CAAGTCGAACGGCACCCGCCCTCGGGCGGAAGCGAGTGGCGAACGGCTGA
GTAACACGTGACCAACCTGCCCTGCGCTCCGGAATAGCCGCGGGAAACCG
CGGGTAATACCGGATGCGCCGGACCGCCGCATGGCGGCCCGGCGAAAGCT
CCGGCGGCGCGGGATGGGGTCGCGGCCCATCAGGTAGACGGCGGGGCGAG
GGCCCACCGTGCCGACGACGGGTAGCCGGGTTGAGAGACCGAACGGCCAG
ATTGGGACTGAGACACGGCCCAGACTCCTACGGGAGGCAGCAGTGGGGAA
TCTTGCGCAATGGGGGGAACCCTGACGCAGCGACGCCGCGTGCGGGAGGA
AGGCCTTCGGGTCGCAGACCGCTTTCAGCAGGGAAGAGATCAGACGGTAC
CTGCAGAAGAAGCCCCGGCTAACTACGTGCCAGCAGCCGCGGTAATACGT
AGGGGGCAAGCGTTATCCGGATTCATTGGGCGTAAAGCGCGCGTAGGCGG
CCAGGCAGGCCGGGCGTCAAATCCGGGGGCTCAACCCCCGCTCGCGCCCG
GAACCGCCCGGCTCGGGTCCGGTATGGGAGGGTGGAATTCCCGGTGTAGC
GGTGGAATGCGCAGATATCGGGAGGAACACCGGTGGCGAAGGCGGCCCTC
TGGGCCGGTACCGACGCTGAGGCGCGAAAGCTGGGGGAGCGAACAGGATT
AGATACCCTGGTAGTCCCAGCCGTAAACGATGGACGCTAGGTGTGGGGGG
ACGATCCCCCCGTGCCGCAGCCAACGCATTAAGCGTCCCGCCTGGGGAGT
ACGGCCGCAAGGCTAAAACTCAAAGGAATTGACGGGGGCCCGCACAAGCA
GCGGAGCATGTGGCTTAATTCGAAGCGACGCGAAGAACCTTACCAGGGCT
TGACATGCAGCTGAAGCCGGGGAGACCCGGTGGCCGGAAGGAGGCTGCGC
AGGTGGTGCATGGCTGTCGTCAGCTCGTGTCGTGAGATGTTGGGTTAAGT
CCCGCAACGAGCGCAACCCCCGCCGCATGTTGCCATCAGGTAATGCTGGG
AACCCATGCGGGACCGCCGGCGTCAAGCCGGAGGAAGGCGGGGACGACGT
CAAGTCATCATGCCCCTTATGCCCTGGGCTGCACACGTGCTACAATGGCC
GGTACAGCGGGATGCGATGGCGCGAGCCGGAGCGGATCCCACAAAGCCGG
CCCCAGTTCGGATCGGGGGCTGCAACCCGCCCCCGTGAAGTCGGAGTTGC
TAGTAATCGCGGATCAGCATGCCGCGGTGAATGCGTTCCCGGGCCTTGTA
CACACCGCCCGTCACACCACCCGAGTCGTCTGCACCCGAAGCCGCGGGCC
CGACCAGCGATGGGGGGACGCGTCGAAGGTGTGGAGGGCGAGGGGGGTGA
AGTCGTAACAAGGTAGCCGTACCGGAAGGTGCGGCTGGATCACCT

>Mega1 2511555179 16S-rRNA [Megasphaera elsdenii DSM 20460 : NC_015873] (-)strand
AGAGTTTGATCCTGGCTCAGGACGAACGCTGGCGGCGTGCTTAACACATG
CAAGTCGAACGAGAAGAGATGAGAAGCTTGCTTCTTATCAATTCGAGTGG
CAAACGGGTGAGTAACGCGTAAGCAACCTGCCCTTCAGATGGGGACAACA
GCTGGAAACGGCTGCTAATACCGAATACGTTCTTTTTGTCGCATGGCAGA
GGGAAGAAAGGGAGGCTCTTCGGAGCTTTCGCTGAAGGAGGGGCTTGCGT
CTGATTAGCTAGTTGGAGGGGTAACGGCCCACCAAGGCGACGATCAGTAG
CCGGTCTGAGAGGATGAACGGCCACATTGGGACTGAGACACGGCCCAGAC
TCCTACGGGAGGCAGCAGTGGGGAATCTTCCGCAATGGACGAAAGTCTGA
CGGAGCAACGCCGCGTGAACGATGACGGCCTTCGGGTTGTAAAGTTCTGT
TATACGGGACGAATGGCGTAGCGGTCAATACCCGTTACGAGTGACGGTAC
CGTAAGAGAAAGCCACGGCTAACTACGTGCCAGCAGCCGCGGTAATACGT
AGGTGGCAAGCGTTGTCCGGAATTATTGGGCGTAAAGGGCGCGCAGGCGG
CGTCGTAAGTCGGTCTTAAAAGTGCGGGGCTTAACCCCGTGAGGGGACCG
AAACTGCGATGCTAGAGTATCGGAGAGGAAAGCGGAATTCCTAGTGTAGC
GGTGAAATGCGTAGATATTAGGAGGAACACCAGTGGCGAAAGCGGCTTTC
TGGACGACAACTGACGCTGAGGCGCGAAAGCCAGGGGAGCAAACGGGATT
AGATACCCCGGTAGTCCTGGCCGTAAACGATGGATACTAGGTGTAGGAGG
TATCGACCCCTTCTGTGCCGGAGTTAACGCAATAAGTATCCCGCCTGGGG
AGTACGGCCGCAAGGCTGAAACTCAAAGGAATTGACGGGGGCCCGCACAA
GCGGTGGAGTATGTGGTTTAATTCGACGCAACGCGAAGAACCTTACCAAG
CCTTGACATTGATTGCTATGGATAGAGATATCCAGTTCCTCTTCGGAGGA
CAAGAAAACAGGTGGTGCACGGCTGTCGTCAGCTCGTGTCGTGAGATGTT
GGGTTAAGTCCCGCAACGAGCGCAACCCCTATCTTCTGTTACCAGCGGTT
CGGCCGGGGACTCAGGAGAGACTGCCGCAGACAATGCGGAGGAAGGCGGG
GATGACGTCAAGTCATCATGCCCCTTATGGCTTGGGCTACACACGTACTA
CAATGGCTCTTAATAGAGGGAAGCGAAGGAGCGATCCGGAGCAAACCCCA
AAAACAGAGTCCCAGTTCGGATTGCAGGCTGCAACTCGCCTGCATGAAGC
AGGAATCGCTAGTAATCGCAGGTCAGCATACTGCGGTGAATACGTTCCCG
GGCCTTGTACACACCGCCCGTCACACCACGAAAGTCATTCACACCCGAAG
CCGGTGAGGTAACCTTTTGGAGCCAGCCGTCGAAGGTGGGGGCGATGATT
GGGGTGAAGTCGTAACAAGGTAGCCGTATCGGAAGGTGCGGCTGGATCAC
CT

>Mega2 2511555427 16S-rRNA [Megasphaera elsdenii DSM 20460 : NC_015873] (-)strand
AGAGTTTGATCCTGGCTCAGGACGAACGCTGGCGGCGTGCTTAACACATG
CAAGTCGAACGAGAAGAGATGAGAAGCTTGCTTCTTATCAATTCGAGTGG
CAAACGGGTGAGTAACGCGTAAGCAACCTGCCCTTCAGATGGGGACAACA
GCTGGAAACGGCTGCTAATACCGAATACGTTCTTTTTGTCGCATGGCAGA
GGGAAGAAAGGGAGGCTCTTCGGAGCTTTCGCTGAAGGAGGGGCTTGCGT
CTGATTAGCTAGTTGGAGGGGTAACGGCCCACCAAGGCGACGATCAGTAG
CCGGTCTGAGAGGATGAACGGCCACATTGGGACTGAGACACGGCCCAGAC
TCCTACGGGAGGCAGCAGTGGGGAATCTTCCGCAATGGACGAAAGTCTGA
CGGAGCAACGCCGCGTGAACGATGACGGCCTTCGGGTTGTAAAGTTCTGT
TATACGGGACGAATGGCGTAGCGGTCAATACCCGTTACGAGTGACGGTAC
CGTAAGAGAAAGCCACGGCTAACTACGTGCCAGCAGCCGCGGTAATACGT
AGGTGGCAAGCGTTGTCCGGAATTATTGGGCGTAAAGGGCGCGCAGGCGG
CGTCGTAAGTCGGTCTTAAAAGTGCGGGGCTTAACCCCGTGAGGGGACCG
AAACTGCGATGCTAGAGTATCGGAGAGGAAAGCGGAATTCCTAGTGTAGC
GGTGAAATGCGTAGATATTAGGAGGAACACCAGTGGCGAAAGCGGCTTTC
TGGACGACAACTGACGCTGAGGCGCGAAAGCCAGGGGAGCAAACGGGATT
AGATACCCCGGTAGTCCTGGCCGTAAACGATGGATACTAGGTGTAGGAGG
TATCGACCCCTTCTGTGCCGGAGTTAACGCAATAAGTATCCCGCCTGGGG
AGTACGGCCGCAAGGCTGAAACTCAAAGGAATTGACGGGGGCCCGCACAA
GCGGTGGAGTATGTGGTTTAATTCGACGCAACGCGAAGAACCTTACCAAG
CCTTGACATTGATTGCTATGGATAGAGATATCCAGTTCCTCTTCGGAGGA
CAAGAAAACAGGTGGTGCACGGCTGTCGTCAGCTCGTGTCGTGAGATGTT
GGGTTAAGTCCCGCAACGAGCGCAACCCCTATCTTCTGTTACCAGCGGTT
CGGCCGGGGACTCAGGAGAGACTGCCGCAGACAATGCGGAGGAAGGCGGG
GATGACGTCAAGTCATCATGCCCCTTATGGCTTGGGCTACACACGTACTA
CAATGGCTCTTAATAGAGGGAAGCGAAGGAGCGATCCGGAGCAAACCCCA
AAAACAGAGTCCCAGTTCGGATTGCAGGCTGCAACTCGCCTGCATGAAGC
AGGAATCGCTAGTAATCGCAGGTCAGCATACTGCGGTGAATACGTTCCCG
GGCCTTGTACACACCGCCCGTCACACCACGAAAGTCATTCACACCCGAAG
CCGGTGAGGTAACCTTTTGGAGCCAGCCGTCGAAGGTGGGGGCGATGATT
GGGGTGAAGTCGTAACAAGGTAGCCGTATCGGAAGGTGCGGCTGGATCAC
CT

>Mega3 2511555475 16S-rRNA [Megasphaera elsdenii DSM 20460 : NC_015873] (-)strand
AGAGTTTGATCCTGGCTCAGGACGAACGCTGGCGGCGTGCTTAACACATG
CAAGTCGAACGAGAAGAGATGAGAAGCTTGCTTCTTATCAATTCGAGTGG
CAAACGGGTGAGTAACGCGTAAGCAACCTGCCCTTCAGATGGGGACAACA
GCTGGAAACGGCTGCTAATACCGAATACGTTCTTTTTGTCGCATGGCAGA
GGGAAGAAAGGGAGGCTCTTCGGAGCTTTCGCTGAAGGAGGGGCTTGCGT
CTGATTAGCTAGTTGGAGGGGTAACGGCCCACCAAGGCGACGATCAGTAG
CCGGTCTGAGAGGATGAACGGCCACATTGGGACTGAGACACGGCCCAGAC
TCCTACGGGAGGCAGCAGTGGGGAATCTTCCGCAATGGACGAAAGTCTGA
CGGAGCAACGCCGCGTGAACGATGACGGCCTTCGGGTTGTAAAGTTCTGT
TATACGGGACGAATGGCGTAGCGGTCAATACCCGTTACGAGTGACGGTAC
CGTAAGAGAAAGCCACGGCTAACTACGTGCCAGCAGCCGCGGTAATACGT
AGGTGGCAAGCGTTGTCCGGAATTATTGGGCGTAAAGGGCGCGCAGGCGG
CGTCGTAAGTCGGTCTTAAAAGTGCGGGGCTTAACCCCGTGAGGGGACCG
AAACTGCGATGCTAGAGTATCGGAGAGGAAAGCGGAATTCCTAGTGTAGC
GGTGAAATGCGTAGATATTAGGAGGAACACCAGTGGCGAAAGCGGCTTTC
TGGACGACAACTGACGCTGAGGCGCGAAAGCCAGGGGAGCAAACGGGATT
AGATACCCCGGTAGTCCTGGCCGTAAACGATGGATACTAGGTGTAGGAGG
TATCGACCCCTTCTGTGCCGGAGTTAACGCAATAAGTATCCCGCCTGGGG
AGTACGGCCGCAAGGCTGAAACTCAAAGGAATTGACGGGGGCCCGCACAA
GCGGTGGAGTATGTGGTTTAATTCGACGCAACGCGAAGAACCTTACCAAG
CCTTGACATTGATTGCTATGGATAGAGATATCCAGTTCCTCTTCGGAGGA
CAAGAAAACAGGTGGTGCACGGCTGTCGTCAGCTCGTGTCGTGAGATGTT
GGGTTAAGTCCCGCAACGAGCGCAACCCCTATCTTCTGTTACCAGCGGTT
CGGCCGGGGACTCAGGAGAGACTGCCGCAGACAATGCGGAGGAAGGCGGG
GATGACGTCAAGTCATCATGCCCCTTATGGCTTGGGCTACACACGTACTA
CAATGGCTCTTAATAGAGGGAAGCGAAGGAGCGATCCGGAGCAAACCCCA
AAAACAGAGTCCCAGTTCGGATTGCAGGCTGCAACTCGCCTGCATGAAGC
AGGAATCGCTAGTAATCGCAGGTCAGCATACTGCGGTGAATACGTTCCCG
GGCCTTGTACACACCGCCCGTCACACCACGAAAGTCATTCACACCCGAAG
CCGGTGAGGTAACCTTTTGGAGCCAGCCGTCGAAGGTGGGGGCGATGATT
GGGGTGAAGTCGTAACAAGGTAGCCGTATCGGAAGGTGCGGCTGGATCAC
CT

>Mega4 2511555608 16S-rRNA [Megasphaera elsdenii DSM 20460 : NC_015873] (+)strand
AGAGTTTGATCCTGGCTCAGGACGAACGCTGGCGGCGTGCTTAACACATG
CAAGTCGAACGAGAAGAGATGAGAAGCTTGCTTCTTATCAATTCGAGTGG
CAAACGGGTGAGTAACGCGTAAGCAACCTGCCCTTCAGATGGGGACAACA
GCTGGAAACGGCTGCTAATACCGAATACGTTCTTTTTGTCGCATGGCAGA
GGGAAGAAAGGGAGGCTCTTCGGAGCTTTCGCTGAAGGAGGGGCTTGCGT
CTGATTAGCTAGTTGGAGGGGTAACGGCCCACCAAGGCGACGATCAGTAG
CCGGTCTGAGAGGATGAACGGCCACATTGGGACTGAGACACGGCCCAGAC
TCCTACGGGAGGCAGCAGTGGGGAATCTTCCGCAATGGACGAAAGTCTGA
CGGAGCAACGCCGCGTGAACGATGACGGCCTTCGGGTTGTAAAGTTCTGT
TATACGGGACGAATGGCGTAGCGGTCAATACCCGTTACGAGTGACGGTAC
CGTAAGAGAAAGCCACGGCTAACTACGTGCCAGCAGCCGCGGTAATACGT
AGGTGGCAAGCGTTGTCCGGAATTATTGGGCGTAAAGGGCGCGCAGGCGG
CGTCGTAAGTCGGTCTTAAAAGTGCGGGGCTTAACCCCGTGAGGGGACCG
AAACTGCGATGCTAGAGTATCGGAGAGGAAAGCGGAATTCCTAGTGTAGC
GGTGAAATGCGTAGATATTAGGAGGAACACCAGTGGCGAAAGCGGCTTTC
TGGACGACAACTGACGCTGAGGCGCGAAAGCCAGGGGAGCAAACGGGATT
AGATACCCCGGTAGTCCTGGCCGTAAACGATGGATACTAGGTGTAGGAGG
TATCGACCCCTTCTGTGCCGGAGTTAACGCAATAAGTATCCCGCCTGGGG
AGTACGGCCGCAAGGCTGAAACTCAAAGGAATTGACGGGGGCCCGCACAA
GCGGTGGAGTATGTGGTTTAATTCGACGCAACGCGAAGAACCTTACCAAG
CCTTGACATTGATTGCTATGGATAGAGATATCCAGTTCCTCTTCGGAGGA
CAAGAAAACAGGTGGTGCACGGCTGTCGTCAGCTCGTGTCGTGAGATGTT
GGGTTAAGTCCCGCAACGAGCGCAACCCCTATCTTCTGTTACCAGCGGTT
CGGCCGGGGACTCAGGAGAGACTGCCGCAGACAATGCGGAGGAAGGCGGG
GATGACGTCAAGTCATCATGCCCCTTATGGCTTGGGCTACACACGTACTA
CAATGGCTCTTAATAGAGGGAAGCGAAGGAGCGATCCGGAGCAAACCCCA
AAAACAGAGTCCCAGTTCGGATTGCAGGCTGCAACTCGCCTGCATGAAGC
AGGAATCGCTAGTAATCGCAGGTCAGCATACTGCGGTGAATACGTTCCCG
GGCCTTGTACACACCGCCCGTCACACCACGAAAGTCATTCACACCCGAAG
CCGGTGAGGTAACCTTTTGGAGCCAGCCGTCGAAGGTGGGGGCGATGATT
GGGGTGAAGTCGTAACAAGGTAGCCGTATCGGAAGGTGCGGCTGGATCAC
CT

>Mega5 2511555923 16S-rRNA [Megasphaera elsdenii DSM 20460 : NC_015873] (+)strand
AGAGTTTGATCCTGGCTCAGGACGAACGCTGGCGGCGTGCTTAACACATG
CAAGTCGAACGAGAAGAGATGAGAAGCTTGCTTCTTATCAATTCGAGTGG
CAAACGGGTGAGTAACGCGTAAGCAACCTGCCCTTCAGATGGGGACAACA
GCTGGAAACGGCTGCTAATACCGAATACGTTCTTTTTGTCGCATGGCAGA
GGGAAGAAAGGGAGGCTCTTCGGAGCTTTCGCTGAAGGAGGGGCTTGCGT
CTGATTAGCTAGTTGGAGGGGTAACGGCCCACCAAGGCGACGATCAGTAG
CCGGTCTGAGAGGATGAACGGCCACATTGGGACTGAGACACGGCCCAGAC
TCCTACGGGAGGCAGCAGTGGGGAATCTTCCGCAATGGACGAAAGTCTGA
CGGAGCAACGCCGCGTGAACGATGACGGCCTTCGGGTTGTAAAGTTCTGT
TATACGGGACGAATGGCGTAGCGGTCAATACCCGTTACGAGTGACGGTAC
CGTAAGAGAAAGCCACGGCTAACTACGTGCCAGCAGCCGCGGTAATACGT
AGGTGGCAAGCGTTGTCCGGAATTATTGGGCGTAAAGGGCGCGCAGGCGG
CGTCGTAAGTCGGTCTTAAAAGTGCGGGGCTTAACCCCGTGAGGGGACCG
AAACTGCGATGCTAGAGTATCGGAGAGGAAAGCGGAATTCCTAGTGTAGC
GGTGAAATGCGTAGATATTAGGAGGAACACCAGTGGCGAAAGCGGCTTTC
TGGACGACAACTGACGCTGAGGCGCGAAAGCCAGGGGAGCAAACGGGATT
AGATACCCCGGTAGTCCTGGCCGTAAACGATGGATACTAGGTGTAGGAGG
TATCGACCCCTTCTGTGCCGGAGTTAACGCAATAAGTATCCCGCCTGGGG
AGTACGGCCGCAAGGCTGAAACTCAAAGGAATTGACGGGGGCCCGCACAA
GCGGTGGAGTATGTGGTTTAATTCGACGCAACGCGAAGAACCTTACCAAG
CCTTGACATTGATTGCTATGGATAGAGATATCCAGTTCCTCTTCGGAGGA
CAAGAAAACAGGTGGTGCACGGCTGTCGTCAGCTCGTGTCGTGAGATGTT
GGGTTAAGTCCCGCAACGAGCGCAACCCCTATCTTCTGTTACCAGCGGTT
CGGCCGGGGACTCAGGAGAGACTGCCGCAGACAATGCGGAGGAAGGCGGG
GATGACGTCAAGTCATCATGCCCCTTATGGCTTGGGCTACACACGTACTA
CAATGGCTCTTAATAGAGGGAAGCGAAGGAGCGATCCGGAGCAAACCCCA
AAAACAGAGTCCCAGTTCGGATTGCAGGCTGCAACTCGCCTGCATGAAGC
AGGAATCGCTAGTAATCGCAGGTCAGCATACTGCGGTGAATACGTTCCCG
GGCCTTGTACACACCGCCCGTCACACCACGAAAGTCATTCACACCCGAAG
CCGGTGAGGTAACCTTTTGGAGCCAGCCGTCGAAGGTGGGGGCGATGATT
GGGGTGAAGTCGTAACAAGGTAGCCGTATCGGAAGGTGCGGCTGGATCAC
CT

>Mega6 2511556309 16S-rRNA [Megasphaera elsdenii DSM 20460 : NC_015873] (+)strand
AGAGTTTGATCCTGGCTCAGGACGAACGCTGGCGGCGTGCTTAACACATG
CAAGTCGAACGAGAAGAGATGAGAAGCTTGCTTCTTATCAATTCGAGTGG
CAAACGGGTGAGTAACGCGTAAGCAACCTGCCCTTCAGATGGGGACAACA
GCTGGAAACGGCTGCTAATACCGAATACGTTCTTTTTGTCGCATGGCAGA
GGGAAGAAAGGGAGGCTCTTCGGAGCTTTCGCTGAAGGAGGGGCTTGCGT
CTGATTAGCTAGTTGGAGGGGTAACGGCCCACCAAGGCGACGATCAGTAG
CCGGTCTGAGAGGATGAACGGCCACATTGGGACTGAGACACGGCCCAGAC
TCCTACGGGAGGCAGCAGTGGGGAATCTTCCGCAATGGACGAAAGTCTGA
CGGAGCAACGCCGCGTGAACGATGACGGCCTTCGGGTTGTAAAGTTCTGT
TATACGGGACGAATGGCGTAGCGGTCAATACCCGTTACGAGTGACGGTAC
CGTAAGAGAAAGCCACGGCTAACTACGTGCCAGCAGCCGCGGTAATACGT
AGGTGGCAAGCGTTGTCCGGAATTATTGGGCGTAAAGGGCGCGCAGGCGG
CGTCGTAAGTCGGTCTTAAAAGTGCGGGGCTTAACCCCGTGAGGGGACCG
AAACTGCGATGCTAGAGTATCGGAGAGGAAAGCGGAATTCCTAGTGTAGC
GGTGAAATGCGTAGATATTAGGAGGAACACCAGTGGCGAAAGCGGCTTTC
TGGACGACAACTGACGCTGAGGCGCGAAAGCCAGGGGAGCAAACGGGATT
AGATACCCCGGTAGTCCTGGCCGTAAACGATGGATACTAGGTGTAGGAGG
TATCGACCCCTTCTGTGCCGGAGTTAACGCAATAAGTATCCCGCCTGGGG
AGTACGGCCGCAAGGCTGAAACTCAAAGGAATTGACGGGGGCCCGCACAA
GCGGTGGAGTATGTGGTTTAATTCGACGCAACGCGAAGAACCTTACCAAG
CCTTGACATTGATTGCTATGGATAGAGATATCCAGTTCCTCTTCGGAGGA
CAAGAAAACAGGTGGTGCACGGCTGTCGTCAGCTCGTGTCGTGAGATGTT
GGGTTAAGTCCCGCAACGAGCGCAACCCCTATCTTCTGTTACCAGCGGTT
CGGCCGGGGACTCAGGAGAGACTGCCGCAGACAATGCGGAGGAAGGCGGG
GATGACGTCAAGTCATCATGCCCCTTATGGCTTGGGCTACACACGTACTA
CAATGGCTCTTAATAGAGGGAAGCGAAGGAGCGATCCGGAGCAAACCCCA
AAAACAGAGTCCCAGTTCGGATTGCAGGCTGCAACTCGCCTGCATGAAGC
AGGAATCGCTAGTAATCGCAGGTCAGCATACTGCGGTGAATACGTTCCCG
GGCCTTGTACACACCGCCCGTCACACCACGAAAGTCATTCACACCCGAAG
CCGGTGAGGTAACCTTTTGGAGCCAGCCGTCGAAGGTGGGGGCGATGATT
GGGGTGAAGTCGTAACAAGGTAGCCGTATCGGAAGGTGCGGCTGGATCAC
CT

>Mega7 2511557294 16S-rRNA [Megasphaera elsdenii DSM 20460 : NC_015873] (-)strand
AGAGTTTGATCCTGGCTCAGGACGAACGCTGGCGGCGTGCTTAACACATG
CAAGTCGAACGAGAAGAGATGAGAAGCTTGCTTCTTATCAATTCGAGTGG
CAAACGGGTGAGTAACGCGTAAGCAACCTGCCCTTCAGATGGGGACAACA
GCTGGAAACGGCTGCTAATACCGAATACGTTCTTTTTGTCGCATGGCAGA
GGGAAGAAAGGGAGGCTCTTCGGAGCTTTCGCTGAAGGAGGGGCTTGCGT
CTGATTAGCTAGTTGGAGGGGTAACGGCCCACCAAGGCGACGATCAGTAG
CCGGTCTGAGAGGATGAACGGCCACATTGGGACTGAGACACGGCCCAGAC
TCCTACGGGAGGCAGCAGTGGGGAATCTTCCGCAATGGACGAAAGTCTGA
CGGAGCAACGCCGCGTGAACGATGACGGCCTTCGGGTTGTAAAGTTCTGT
TATACGGGACGAATGGCGTAGCGGTCAATACCCGTTACGAGTGACGGTAC
CGTAAGAGAAAGCCACGGCTAACTACGTGCCAGCAGCCGCGGTAATACGT
AGGTGGCAAGCGTTGTCCGGAATTATTGGGCGTAAAGGGCGCGCAGGCGG
CGTCGTAAGTCGGTCTTAAAAGTGCGGGGCTTAACCCCGTGAGGGGACCG
AAACTGCGATGCTAGAGTATCGGAGAGGAAAGCGGAATTCCTAGTGTAGC
GGTGAAATGCGTAGATATTAGGAGGAACACCAGTGGCGAAAGCGGCTTTC
TGGACGACAACTGACGCTGAGGCGCGAAAGCCAGGGGAGCAAACGGGATT
AGATACCCCGGTAGTCCTGGCCGTAAACGATGGATACTAGGTGTAGGAGG
TATCGACCCCTTCTGTGCCGGAGTTAACGCAATAAGTATCCCGCCTGGGG
AGTACGGCCGCAAGGCTGAAACTCAAAGGAATTGACGGGGGCCCGCACAA
GCGGTGGAGTATGTGGTTTAATTCGACGCAACGCGAAGAACCTTACCAAG
CCTTGACATTGATTGCTATGGATAGAGATATCCAGTTCCTCTTCGGAGGA
CAAGAAAACAGGTGGTGCACGGCTGTCGTCAGCTCGTGTCGTGAGATGTT
GGGTTAAGTCCCGCAACGAGCGCAACCCCTATCTTCTGTTACCAGCGGTT
CGGCCGGGGACTCAGGAGAGACTGCCGCAGACAATGCGGAGGAAGGCGGG
GATGACGTCAAGTCATCATGCCCCTTATGGCTTGGGCTACACACGTACTA
CAATGGCTCTTAATAGAGGGAAGCGAAGGAGCGATCCGGAGCAAACCCCA
AAAACAGAGTCCCAGTTCGGATTGCAGGCTGCAACTCGCCTGCATGAAGC
AGGAATCGCTAGTAATCGCAGGTCAGCATACTGCGGTGAATACGTTCCCG
GGCCTTGTACACACCGCCCGTCACACCACGAAAGTCATTCACACCCGAAG
CCGGTGAGGTAACCTTTTGGAGCCAGCCGTCGAAGGTGGGGGCGATGATT
GGGGTGAAGTCGTAACAAGGTAGCCGTATCGGAAGGTGCGGCTGGATCAC
CT

>Rose1 2511726037 16S ribosomal RNA [Roseburia hominis A2-183, DSM 16839 : NC_015977] (+)strand
TGAGAGTTTGATCCTGGCTCAGGATGAACGCTGGCGGCGTGCTTAACACA
TGCAAGTCGAACGAAGCACTTTAATTGATTTCTTCGGAATGAAGTTTTTG
TGACTGAGTGGCGGACGGGTGAGTAACGCGTGGGTAACCTGCCTCATACA
GGGGGATAACAGTTGGAAACGACTGCTAATACCGCATAAGCGCACAGGAT
TGCATGATCCAGTGTGAAAAACTCCGGTGGTATGAGATGGACCCGCGTCT
GATTAGCCAGTTGGCGGGGTAACGGCCCACCAAAGCGACGATCAGTAGCC
GACCTGAGAGGGTGACCGGCCACATTGGGACTGAGACACGGCCCAAACTC
CTACGGGAGGCAGCAGTGGGGAATATTGCACAATGGGGGAAACCCTGATG
CAGCGACGCCGCGTGAGCGAAGAAGTATTTCGGTATGTAAAGCTCTATCA
GCAGGGAAGAAGAATGACGGTACCTGACTAAGAAGCACCGGCTAAATACG
TGCCAGCAGCCGCGGTAATACGTATGGTGCAAGCGTTATCCGGATTTACT
GGGTGTAAAGGGAGCGCAGGCGGTACGGCAAGTCTGATGTGAAATCCCGG
GGCTCAACCCCGGTACTGCATTGGAAACTGTCGGACTAGAGTGTCGGAGG
GGTAAGTGGAATTCCTAGTGTAGCGGTGAAATGCGTAGATATTAGGAGGA
ACACCAGTGGCGAAGGCGGCTTACTGGACGATTACTGACGCTGAGGCTCG
AAAGCGTGGGGAGCAAACAGGATTAGATACCCTGGTAGTCCACGCCGTAA
ACGATGAATACTAGGTGTCGGGGAGCATTGCTCTTCGGTGCCGCAGCAAA
CGCAATAAGTATTCCACCTGGGGAGTACGTTCGCAAGAATGAAACTCAAA
GGAATTGACGGGGACCCGCACAAGCGGTGGAGCATGTGGTTTAATTCGAA
GCAACGCGAAGAACCTTACCAAGTCTTGACATCCCACTGACAAAGTATGT
AATGTACTTTCTCTTCGGAGCAGTGGTGACAGGTGGTGCATGGTTGTCGT
CAGCTCGTGTCGTGAGATGTTGGGTTAAGTCCCGCAACGAGCGCAACCCC
TATTCTTAGTAGCCAGCGGTTCGGCCGGGCACTCTAGGGAGACTGCCAGG
GATAACCTGGAGGAAGGTGGGGATGACGTCAAATCATCATGCCCCTTATG
ACTTGGGCTACACACGTGCTACAATGGCGTAAACAAAGGGAAGCAATCCC
GCGAGGGGGAGCAAATCTCAAAAATAACGTCTCAGTTCGGACTGTAGTCT
GCAACTCGACTACACGAAGCTGGAATCGCTAGTAATCGCGAATCAGAATG
TCGCGGTGAATACGTTCCCGGGTCTTGTACACACCGCCCGTCACACCATG
GGAGTTGGTAATGCCCGAAGTCAGTGACCCAACCGCAAGGAGGGAGCTGC
CGAAGGCAGGACTGATAACTGGGGTGAAGTCGTAACAAGGTAGCCGTATC
GGAAGGTGCGGCTGGATCACCTCCTTTCTAAGGAA

>Rose2 2511726597 16S ribosomal RNA [Roseburia hominis A2-183, DSM 16839 : NC_015977] (+)strand
TGAGAGTTTGATCCTGGCTCAGGATGAACGCTGGCGGCGTGCTTAACACA
TGCAAGTCGAACGAAGCACTTTAATTGATTTCTTCGGAATGAAGTTTTTG
TGACTGAGTGGCGGACGGGTGAGTAACGCGTGGGTAACCTGCCTCATACA
GGGGGATAACAGTTGGAAACGACTGCTAATACCGCATAAGCGCACAGGAT
TGCATGATCCAGTGTGAAAAACTCCGGTGGTATGAGATGGACCCGCGTCT
GATTAGCCAGTTGGCGGGGTAACGGCCCACCAAAGCGACGATCAGTAGCC
GACCTGAGAGGGTGACCGGCCACATTGGGACTGAGACACGGCCCAAACTC
CTACGGGAGGCAGCAGTGGGGAATATTGCACAATGGGGGAAACCCTGATG
CAGCGACGCCGCGTGAGCGAAGAAGTATTTCGGTATGTAAAGCTCTATCA
GCAGGGAAGAAGAATGACGGTACCTGACTAAGAAGCACCGGCTAAATACG
TGCCAGCAGCCGCGGTAATACGTATGGTGCAAGCGTTATCCGGATTTACT
GGGTGTAAAGGGAGCGCAGGCGGTACGGCAAGTCTGATGTGAAATCCCGG
GGCTCAACCCCGGTACTGCATTGGAAACTGTCGGACTAGAGTGTCGGAGG
GGTAAGTGGAATTCCTAGTGTAGCGGTGAAATGCGTAGATATTAGGAGGA
ACACCAGTGGCGAAGGCGGCTTACTGGACGATTACTGACGCTGAGGCTCG
AAAGCGTGGGGAGCAAACAGGATTAGATACCCTGGTAGTCCACGCCGTAA
ACGATGAATACTAGGTGTCGGGGAGCATTGCTCTTCGGTGCCGCAGCAAA
CGCAATAAGTATTCCACCTGGGGAGTACGTTCGCAAGAATGAAACTCAAA
GGAATTGACGGGGACCCGCACAAGCGGTGGAGCATGTGGTTTAATTCGAA
GCAACGCGAAGAACCTTACCAAGTCTTGACATCCCACTGACAGAGTATGT
AATGTACTTTCTCTTCGGAGCAGTGGTGACAGGTGGTGCATGGTTGTCGT
CAGCTCGTGTCGTGAGATGTTGGGTTAAGTCCCGCAACGAGCGCAACCCC
TATTCTTAGTAGCCAGCGGTTCGGCCGGGCACTCTAGGGAGACTGCCAGG
GATAACCTGGAGGAAGGTGGGGATGACGTCAAATCATCATGCCCCTTATG
ACTTGGGCTACACACGTGCTACAATGGCGTAAACAAAGGGAAGCAATCCC
GCGAGGGGGAGCAAATCTCAAAAATAACGTCTCAGTTCGGACTGTAGTCT
GCAACTCGACTACACGAAGCTGGAATCGCTAGTAATCGCGAATCAGAATG
TCGCGGTGAATACGTTCCCGGGTCTTGTACACACCGCCCGTCACACCATG
GGAGTTGGTAATGCCCGAAGTCAGTGACCCAACCGCAAGGAGGGAGCTGC
CGAAGGCAGGACTGATAACTGGGGTGAAGTCGTAACAAGGTAGCCGTATC
GGAAGGTGCGGCTGGATCACCTCCTTTCTAAGGAA

>Rose3 2511726994 16S ribosomal RNA [Roseburia hominis A2-183, DSM 16839 : NC_015977] (+)strand
TGAGAGTTTGATCCTGGCTCAGGATGAACGCTGGCGGCGTGCTTAACACA
TGCAAGTCGAACGAAGCACTTTAATTGATTTCTTCGGAATGAAGTTTTTG
TGACTGAGTGGCGGACGGGTGAGTAACGCGTGGGTAACCTGCCTCATACA
GGGGGATAACAGTTGGAAACGACTGCTAATACCGCATAAGCGCACAGGAT
TGCATGATCCAGTGTGAAAAACTCCGGTGGTATGAGATGGACCCGCGTCT
GATTAGCCAGTTGGCGGGGTAACGGCCCACCAAAGCGACGATCAGTAGCC
GACCTGAGAGGGTGACCGGCCACATTGGGACTGAGACACGGCCCAAACTC
CTACGGGAGGCAGCAGTGGGGAATATTGCACAATGGGGGAAACCCTGATG
CAGCGACGCCGCGTGAGCGAAGAAGTATTTCGGTATGTAAAGCTCTATCA
GCAGGGAAGAAGAATGACGGTACCTGACTAAGAAGCACCGGCTAAATACG
TGCCAGCAGCCGCGGTAATACGTATGGTGCAAGCGTTATCCGGATTTACT
GGGTGTAAAGGGAGCGCAGGCGGTACGGCAAGTCTGATGTGAAATCCCGG
GGCTCAACCCCGGTACTGCATTGGAAACTGTCGGACTAGAGTGTCGGAGG
GGTAAGTGGAATTCCTAGTGTAGCGGTGAAATGCGTAGATATTAGGAGGA
ACACCAGTGGCGAAGGCGGCTTACTGGACGATTACTGACGCTGAGGCTCG
AAAGCGTGGGGAGCAAACAGGATTAGATACCCTGGTAGTCCACGCCGTAA
ACGATGAATACTAGGTGTCGGGGAGCATTGCTCTTCGGTGCCGCAGCAAA
CGCAATAAGTATTCCACCTGGGGAGTACGTTCGCAAGAATGAAACTCAAA
GGAATTGACGGGGACCCGCACAAGCGGTGGAGCATGTGGTTTAATTCGAA
GCAACGCGAAGAACCTTACCAAGTCTTGACATCCCACTGACAGAGTATGT
AATGTACTTTCTCTTCGGAGCAGTGGTGACAGGTGGTGCATGGTTGTCGT
CAGCTCGTGTCGTGAGATGTTGGGTTAAGTCCCGCAACGAGCGCAACCCC
TATTCTTAGTAGCCAGCGGTTCGGCCGGGCACTCTAGGGAGACTGCCAGG
GATAACCTGGAGGAAGGTGGGGATGACGTCAAATCATCATGCCCCTTATG
ACTTGGGCTACACACGTGCTACAATGGCGTAAACAAAGGGAAGCAATCCC
GCGAGGGGGAGCAAATCTCAAAAATAACGTCTCAGTTCGGACTGTAGTCT
GCAACTCGACTACACGAAGCTGGAATCGCTAGTAATCGCGAATCAGAATG
TCGCGGTGAATACGTTCCCGGGTCTTGTACACACCGCCCGTCACACCATG
GGAGTTGGTAATGCCCGAAGTCAGTGACCCAACCGCAAGGAGGGAGCTGC
CGAAGGCAGGACTGATAACTGGGGTGAAGTCGTAACAAGGTAGCCGTATC
GGAAGGTGCGGCTGGATCACCTCCTTTCTAAGGAA

>Rose4 2511728911 16S ribosomal RNA [Roseburia hominis A2-183, DSM 16839 : NC_015977] (-)strand
TGAGAGTTTGATCCTGGCTCAGGATGAACGCTGGCGGCGTGCTTAACACA
TGCAAGTCGAACGAAGCACTTTAATTGATTTCTTCGGAATGAAGTTTTTG
TGACTGAGTGGCGGACGGGTGAGTAACGCGTGGGTAACCTGCCTCATACA
GGGGGATAACAGTTGGAAACGACTGCTAATACCGCATAAGCGCACAGGAT
TGCATGATCCGGTGTGAAAAACTCCGGTGGTATGAGATGGACCCGCGTCT
GATTAGCCAGTTGGCGGGGTAACGGCCCACCAAAGCGACGATCAGTAGCC
GACCTGAGAGGGTGACCGGCCACATTGGGACTGAGACACGGCCCAAACTC
CTACGGGAGGCAGCAGTGGGGAATATTGCACAATGGGGGAAACCCTGATG
CAGCGACGCCGCGTGAGCGAAGAAGTATTTCGGTATGTAAAGCTCTATCA
GCAGGGAAGAAGAATGACGGTACCTGACTAAGAAGCACCGGCTAAATACG
TGCCAGCAGCCGCGGTAATACGTATGGTGCAAGCGTTATCCGGATTTACT
GGGTGTAAAGGGAGCGCAGGCGGTACGGCAAGTCTGATGTGAAATCCCGG
GGCTCAACCCCGGTACTGCATTGGAAACTGTCGGACTAGAGTGTCGGAGG
GGTAAGTGGAATTCCTAGTGTAGCGGTGAAATGCGTAGATATTAGGAGGA
ACACCAGTGGCGAAGGCGGCTTACTGGACGATTACTGACGCTGAGGCTCG
AAAGCGTGGGGAGCAAACAGGATTAGATACCCTGGTAGTCCACGCCGTAA
ACGATGAATACTAGGTGTCGGGGAGCATTGCTCTTCGGTGCCGCAGCAAA
CGCAATAAGTATTCCACCTGGGGAGTACGTTCGCAAGAATGAAACTCAAA
GGAATTGACGGGGACCCGCACAAGCGGTGGAGCATGTGGTTTAATTCGAA
GCAACGCGAAGAACCTTACCAAGTCTTGACATCCCACTGACAGAGTATGT
AATGTACTTTCTCTTCGGAGCAGTGGTGACAGGTGGTGCATGGTTGTCGT
CAGCTCGTGTCGTGAGATGTTGGGTTAAGTCCCGCAACGAGCGCAACCCC
TATTCTTAGTAGCCAGCGGTTCGGCCGGGCACTCTAGGGAGACTGCCAGG
GATAACCTGGAGGAAGGTGGGGATGACGTCAAATCATCATGCCCCTTATG
ACTTGGGCTACACACGTGCTACAATGGCGTAAACAAAGGGAAGCAATCCC
GCGAGGGGGAGCAAATCTCAAAAATAACGTCTCAGTTCGGACTGTAGTCT
GCAACTCGACTACACGAAGCTGGAATCGCTAGTAATCGCGAATCAGAATG
TCGCGGTGAATACGTTCCCGGGTCTTGTACACACCGCCCGTCACACCATG
GGAGTTGGTAATGCCCGAAGTCAGTGACCCAACCGCAAGGAGGGAGCTGC
CGAAGGCAGGACTGATAACTGGGGTGAAGTCGTAACAAGGTAGCCGTATC
GGAAGGTGCGGCTGGATCACCTCCTTTCTAAGGAA

>Bhyo1 2520639399 16S rRNA. Bacterial SSU [Brachyspira hyodysenteriae ATCC 27164 : F802DRAFT_scaffold00005.5] (+)strand
CTGGCTCAGAGCGAACGTTGGCGATGCGTCTTAAGCATGCAAGTCGAGCG
GGCTTATTCGGGCAACTGGATAAGTTAGCGGCGAACTGGTGAGTAACACG
TAGGTAATCTGCCGTAGAGTGGGGGATAACCCATGGAAACATGGACTAAT
ACCGCATATACTCTTGCTACATAAGTAGAGTAGAGGAAAGGAGCAATCCG
CTTTACGATGAGCCTGCGGCCTATTAGCCTGTTGGTGGGGTAACGGCCTA
CCAAAGCTACGATAGGTAGCCGACCTGAGAGGGTGACCGGCCACATTGGG
ACTGAGATACGGCCCAGACTCCTACGGGAGGCAGCAGCTGAGAATCTTCC
ACAATGGACGAAAGTCTGATGGAGCGACATCGCGTGAGGGATGAAGGCCT
TCGGGTTGTAAACCTCGGAAATTATCGAAGAATGAGTGACAGTAGATAAT
GTAAGCCTCGGCTAACTATGTGCCAGCAGCCGCGGTAATACGTAGGAGGC
AAACGTTGCTCGGATTTACTGGGCGTAAAGGGTGAGTAGGCGGACTTATA
AGTCTAAGGTGAAAGACCGAAGCTCAACTTCGGAAACGCCTCGGATACTG
TAAGTCTTGGATATTGTAGGGGATGATGGAATTCTCGGTGTAGCGGTGGA
ATGCGCAGATATCGAGAGGAACACCTATAGCGAAGGCAGTCATCTGGGCA
TTTATCGACGCTGAATCACGAAAGCTAGGGGAGCAAACAGGCTTAGATAC
CCTGGTAGTCCTAGCCGTAAACGTTGTACACTAGGTGCTTCTATTTAAAT
AGGAGTGCCGTAGCTAACGTCTTAAGTGTACCGCCTGAGGAGTATGCCCG
CAAGGGTGAAACTCAAAGAAATTGACGGGTCCCCGCACAAGTGGTGGAGC
ATGTGGTTTAATTCGATGATACGCGAAAAACCTTACCTGGGTTTGAATTG
TAAGATGAATGATTTAGAGATAAGTCAGACCGCAAGGACGTTTTACATAG
GTGCTGCATGGCTGTCGTCAGCTCGTGTCGTGAGATGTTGGGTTAAGTCC
CGCAACGAGCGCAACCCTCACCCTTTGTTGCTACCGAGTAATGTCGGGCA
CTCTTAGGGGACTGCCTACGTTCAAGTAGGAGGAAGGTGGGGATGATGTC
AAGTCCTCATGGCCCTTATGTCCAGGGCTACACACGTGCTACAATGGCAA
GTACAAAGAGAAGCAAGACCGCGAGGTGGAGCAAAACTCAAAAAAGTTGC
CTCAGTTCGGATTGGAGTCTGAAACTCGACTCCATGAAGTTGGAATCACT
AGTAATCGTAGATCAGAACGCTACGGTGAATACGTTCCCGGGGATTGTAC
ACACCGCCCGTCACGCCATCGGAGTTGGTTTTACCTGAAGTCGTTAG

>Bord1 2553149074 16S rRNA. Bacterial SSU [Bordetella bronchiseptica 1289 : BN113DRAFT_CAKS01000002_1.2] (+)strand
CTGGCTCAGATTGAACGCTGGCGGGATGCTTTACACATGCAAGTCGGACG
GCAGCACGGGCTTCGGCCTGGTGGCGAGTGGCGAACGGGTGAGTAATGTA
TCGGAACGTGCCCAGTAGCGGGGGATAACTACGCGAAAGCGTGGCTAATA
CCGCATACGCCCTACGGGGGAAAGCGGGGGACCTTCGGGCCTCGCACTAT
TGGAGCGGCCGATATCGGATTAGCTAGTTGGTGGGGTAACGGCCTACCAA
GGCGACGATCCGTAGCTGGTTTGAGAGGACGACCAGCCACACTGGGACTG
AGACACGGCCCAGACTCCTACGGGAGGCAGCAGTGGGGAATTTTGGACAA
TGGGGGCAACCCTGATCCAGCCATCCCGCGTGTGCGATGAAGGCCTTCGG
GTTGTAAAGCACTTTTGGCAGGAAAGAAACGGCACGGGCTAATATCCTGT
GCAACTGACGGTACCTGCAGAATAAGCACCGGCTAACTACGTGCCAGCAG
CCGCGGTAATACGTAGGGTGCAAGCGTTAATCGGAATTACTGGGCGTAAA
GCGTGCGCAGGCGGTTCGGAAAGAAAGATGTGAAATCCCAGGGCTTAACC
TTGGAACTGCATTTTTAACTACCGGGCTAGAGTGTGTCAGAGGGAGGTGG
AATTCCGCGTGTAGCAGTGAAATGCGTAGATATGCGGAGGAACACCGATG
GCGAAGGCAGCCTCCTGGGATAACACTGACGCTCATGCACGAAAGCGTGG
GGAGCAAACAGGATTAGATACCCTGGTAGTCCACGCCCTAAACGATGTCA
ACTAGCTGTTGGGGCCTTCGGGCCTTGGTAGCGCAGCTAACGCGTGAAGT
TGACCGCCTGGGGAGTACGGTCGCAAGATTAAAACTCAAAGGAATTGACG
GGGACCTGCACAAGCGGTGGATGATGTGGATTAATTCGATGCAACGCGAA
AAACCTTACCTACCCTTGACATGTCTGGAATCCCGAAGAGATTTGGGAGT
GCTCGCAAGAGAACCGGAACACAGGTGCTGCATGGCTGTCGTCAGCTCGT
GTCGTGAGATGTTGGGTTAAGTCCCGCAACGAGCGCAACCCTTGTCATTA
GTTGCTACGAAAGGGCACTCTAATGAGACTGCCGGTGACAAACCGGAGGA
AGGTGGGGATGACGTCAAGTCCTCATGGCCCTTATGGGTAGGGCTTCACA
CGTCATACAATGGTCGGGACAGAGGGTCGCCAACCCGCGAGGGGGAGCCA
ATCCCAGAAACCCGATCGTAGTCCGGATCGCAGTCTGCAACTCGACTGCG
TGAAGTCGGAATCGCTAGTAATCGCGGATCAGCATGTCGCGGTGAATACG
TTCCCGGGTCTTGTACACACCGCCCGTCACACCATGGGAGTGGGTTTTAC
CAGAAGTAGTTA

>Bord2 2553150553 16S rRNA. Bacterial SSU [Bordetella bronchiseptica 1289 : BN113DRAFT_CAKS01000005_1.5] (-)strand
CTGGCTCAGATTGAACGCTGGCGGGATGCTTTACACATGCAAGTCGGACG
GCAGCACGGGCTTCGGCCTGGTGGCGAGTGGCGAACGGGTGAGTAATGTA
TCGGAACGTGCCCAGTAGCGGGGGATAACTACGCGAAAGCGTGGCTAATA
CCGCATACGCCCTACGGGGGAAAGCGGGGGACCTTCGGGCCTCGCACTAT
TGGAGCGGCCGATATCGGATTAGCTAGTTGGTGGGGTAACGGCCTACCAA
GGCGACGATCCGTAGCTGGTTTGAGAGGACGACCAGCCACACTGGGACTG
AGACACGGCCCAGACTCCTACGGGAGGCAGCAGTGGGGAATTTTGGACAA
TGGGGGCAACCCTGATCCAGCCATCCCGCGTGTGCGATGAAGGCCTTCGG
GTTGTAAAGCACTTTTGGCAGGAAAGAAACGGCACGGGCTAATATCCTGT
GCAACTGACGGTACCTGCAGAATAAGCACCGGCTAACTACGTGCCAGCAG
CCGCGGTAATACGTAGGGTGCAAGCGTTAATCGGAATTACTGGGCGTAAA
GCGTGCGCAGGCGGTTCGGAAAGAAAGATGTGAAATCCCAGGGCTTAACC
TTGGAACTGCATTTTTAACTACCGGGCTAGAGTGTGTCAGAGGGAGGTGG
AATTCCGCGTGTAGCAGTGAAATGCGTAGATATGCGGAGGAACACCGATG
GCGAAGGCAGCCTCCTGGGATAACACTGACGCTCATGCACGAAAGCGTGG
GGAGCAAACAGGATTAGATACCCTGGTAGTCCACGCCCTAAACGATGTCA
ACTAGCTGTTGGGGCCTTCGGGCCTTGGTAGCGCAGCTAACGCGTGAAGT
TGACCGCCTGGGGAGTACGGTCGCAAGATTAAAACTCAAAGGAATTGACG
GGGACCTGCACAAGCGGTGGATGATGTGGATTAATTCGATGCAACGCGAA
AAACCTTACCTACCCTTGACATGTCTGGAATCCCGAAGAGATTTGGGAGT
GCTCGCAAGAGAACCGGAACACAGGTGCTGCATGGCTGTCGTCAGCTCGT
GTCGTGAGATGTTGGGTTAAGTCCCGCAACGAGCGCAACCCTTGTCATTA
GTTGCTACGAAAGGGCACTCTAATGAGACTGCCGGTGACAAACCGGAGGA
AGGTGGGGATGACGTCAAGTCCTCATGGCCCTTATGGGTAGGGCTTCACA
CGTCATACAATGGTCGGGACAGAGGGTCGCCAACCCGCGAGGGGGAGCCA
ATCCCAGAAACCCGATCGTAGTCCGGATCGCAGTCTGCAACTCGACTGCG
TGAAGTCGGAATCGCTAGTAATCGCGGATCAGCATGTCGCGGTGAATACG
TTCCCGGGTCTTGTACACACCGCCCGTCACACCATGGGAGTGGGTTTTAC
CAGAAGTAGTTAG

>Bord3 2553151339 16S rRNA. Bacterial SSU [Bordetella bronchiseptica 1289 : BN113DRAFT_CAKS01000006_1.6] (-)strand
CTGGCTCAGATTGAACGCTGGCGGGATGCTTTACACATGCAAGTCGGACG
GCAGCACGGGCTTCGGCCTGGTGGCGAGTGGCGAACGGGTGAGTAATGTA
TCGGAACGTGCCCAGTAGCGGGGGATAACTACGCGAAAGCGTGGCTAATA
CCGCATACGCCCTACGGGGGAAAGCGGGGGACCTTCGGGCCTCGCACTAT
TGGAGCGGCCGATATCGGATTAGCTAGTTGGTGGGGTAACGGCCTACCAA
GGCGACGATCCGTAGCTGGTTTGAGAGGACGACCAGCCACACTGGGACTG
AGACACGGCCCAGACTCCTACGGGAGGCAGCAGTGGGGAATTTTGGACAA
TGGGGGCAACCCTGATCCAGCCATCCCGCGTGTGCGATGAAGGCCTTCGG
GTTGTAAAGCACTTTTGGCAGGAAAGAAACGGCACGGGCTAATATCCTGT
GCAACTGACGGTACCTGCAGAATAAGCACCGGCTAACTACGTGCCAGCAG
CCGCGGTAATACGTAGGGTGCAAGCGTTAATCGGAATTACTGGGCGTAAA
GCGTGCGCAGGCGGTTCGGAAAGAAAGATGTGAAATCCCAGGGCTTAACC
TTGGAACTGCATTTTTAACTACCGGGCTAGAGTGTGTCAGAGGGAGGTGG
AATTCCGCGTGTAGCAGTGAAATGCGTAGATATGCGGAGGAACACCGATG
GCGAAGGCAGCCTCCTGGGATAACACTGACGCTCATGCACGAAAGCGTGG
GGAGCAAACAGGATTAGATACCCTGGTAGTCCACGCCCTAAACGATGTCA
ACTAGCTGTTGGGGCCTTCGGGCCTTGGTAGCGCAGCTAACGCGTGAAGT
TGACCGCCTGGGGAGTACGGTCGCAAGATTAAAACTCAAAGGAATTGACG
GGGACCTGCACAAGCGGTGGATGATGTGGATTAATTCGATGCAACGCGAA
AAACCTTACCTACCCTTGACATGTCTGGAATCCCGAAGAGATTTGGGAGT
GCTCGCAAGAGAACCGGAACACAGGTGCTGCATGGCTGTCGTCAGCTCGT
GTCGTGAGATGTTGGGTTAAGTCCCGCAACGAGCGCAACCCTTGTCATTA
GTTGCTACGAAAGGGCACTCTAATGAGACTGCCGGTGACAAACCGGAGGA
AGGTGGGGATGACGTCAAGTCCTCATGGCCCTTATGGGTAGGGCTTCACA
CGTCATACAATGGTCGGGACAGAGGGTCGCCAACCCGCGAGGGGGAGCCA
ATCCCAGAAACCCGATCGTAGTCCGGATCGCAGTCTGCAACTCGACTGCG
TGAAGTCGGAATCGCTAGTAATCGCGGATCAGCATGTCGCGGTGAATACG
TTCCCGGGTCTTGTACACACCGCCCGTCACACCATGGGAGTGGGTTTTAC
CAGAAGTAGTTAG


>Haemo1 2562952417 16S ribosomal RNA [Haemophilus parasuis 29755 : ABKM02000052] (+)strand
AGAGTTTGATCATGGCTCAGATTGAACGCTGGCGGCAGGCTTAACACATG
CAAGTCGAACGGTAGCAGGAAGAAGCTTGCTTCTTTGCTGACGAGTGGCG
GACGGGTGAGTAATGCTTGGGGATCTGGCTTATGGAGGGGGATAACGACG
GGAAACTGTCGCTAATACCGCGTAATGTCTAAGGACTAGAGGGTGGGACT
TTCGGGCCACCTGCCATAAGATGAGCCCAAGTGGGATTAGGTAGTTGGTG
GGGTAAAGGCCTACCAAGCCGACGATCTCTAGCTGGTCTGAGAGGATGAC
CAGCCACACTGGAACTGAGACACGGTCCAGACTCCTACGGGAGGCAGCAG
TGGGGAATATTGCACAATGGGGGGAACCCTGATGCAGCCATGCCGCGTGA
ATGAAGAAGGCCTTCGGGTTGTAAAGTTCTTTCGGTGATGAGGAAGGGTG
ATGTTTTAATAGAGCGGGAAACTGTAGCTAATACCGCGTAGTATCGAGAG
ATGAAAGGAGTTGCCATAAGATGAGCCCAAGTGGGATTGAGCGTTAATCG
GAATGACTGGGCGTAAAGGGCACGCAGGCGGTGACTTAAGTGAGATGTGA
AAGCCCCGAGCTTAACTTGGGAATTGCATTTCATACTGGGTGGCTAGAGT
ATTTTAGGGAGGGGTAGAATTCCACGTGTAGCGGTGAAATGCGTAGAGAT
GTGGAGGAATACCGAAGGCGAAGGCAGCCCCTTGGGAAAATACTGACGCT
CATGTGCGAAAGCGTGGGGAGCAAACAGGATTAGATACCCTGGTAGTCCA
CGCTGTAAACGCTGTCGATTTGGGGATTGGGCTTTATGTTTGGTGCCCGT
AGCTAACGTGATAAATCGACCGCCTGGGGAGTACGGCCGCAAGGCGGTGA
CTTAAGTGAGATGTGAAAGCCCCGAGCTTAACTTGGGAATTGCATTTTAA
TTCGATGCAACGCGAAGAACCTTACCTACTCTTGACATCCTAAGAAGCTT
TCAGAGATGAGAGTGTGCCTTCGGGAACTTAGAGACAGGTGCTGCATGGC
TGTCGTCAGCTCGTGTTGTGAAATGTTGGGTTAAGTCCCGCAACGAGCGC
AACCCTTATCCTTTGTTGCCAGCGATTTGGTCGGGAACTCAAAGGAGACT
GCCAGTGATAAACTGGAGGAAGGTGGGGATGACGTCAAGTCATCATGGCC
CTTACGAGTAGGGCTACACACGTGCTACAATGGTGCATACAGAGGGCGAC
GAAGCCGCGAGGTGGAGTGAATCTCAGAAAGTGCATCTAAGTCCGGATTG
GAGTCTGCAACTCGACTCCATGAAGTCGGAATCGCTAGTAATCGCGAATC
AGAATGTCGCGGTGAATACGTTCCCGGGCCTTGTACACACCGCCCGTCAC
ACCATGGGAGTGGGTTGTACCAGAAGTAGATAGCTTAACTGAAAGGGGGG
CGTTTACCACGGTATGATTCATGACTGGGGTGAAGTCGTAACAAGGTAAC
CGTAGGGGAACCTGCGGTTGGATCACCT

>Haemo2 2562952504 16S ribosomal RNA [Haemophilus parasuis 29755 : ABKM02000052] (+)strand
AGAGTTTGATCATGGCTCAGATTGAACGCTGGCGGCAGGCTTAACACATG
CAAGTCGAACGGTAGCAGGAAGAAGCTTGCTTCTTTGCTGACGAGTGGCG
GACGGGTGAGTAATGCTTGGGGATCTGGCTTATGGAGGGGGATAACGACG
GGAAACTGTCGCTAATACCGCGTAATGTCTAAGGACTAGAGGGTGGGACT
TTCGGGCCACCTGCCATAAGATGAGCCCAAGTGGGATTAGGTAGTTGGTG
GGGTAAAGGCCTACCAAGCCGACGATCTCTAGCTGGTCTGAGAGGATGAC
CAGCCACACTGGAACTGAGACACGGTCCAGACTCCTACGGGAGGCAGCAG
TGGGGAATATTGCACAATGGGGGGAACCCTGATGCAGCCATGCCGCGTGA
ATGAAGAAGGCCTTCGGGTTGTAAAGTTCTTTCGGTGATGAGGAAGGGTG
ATGTTTTAATAGAGCATTACATTGACGTTAGTCACAGAAGAAGCACCGGC
TAACTCCGTGCCAGCAGCCGCGGTAATACGGAGGGTGCGAGCGTTAATCG
GAATGACTGGGCGTAAAGGGCACGCAGGCGGTGACTTAAGTGAGATGTGA
AAGCCCCGAGCTTAACTTGGGAATTGCATTTCATACTGGGTGGCTAGAGT
ATTTTAGGGAGGGGTAGAATTCCACGTGTAGCGGTGAAATGCGTAGAGAT
GTGGAGGAATACCGAAGGCGAAGGCAGCCCCTTGGGAAAATACTGACGCT
CATGTGCGAAAGCGTGGGGAGCAAACAGGATTAGATACCCTGGTAGTCCA
CGCTGTAAACGCTGTCGATTTGGGGATTGGGCTTTATGTTTGGTGCCCGT
AGCTAACGTGATAAATCGACCGCCTGGGGAGTACGGCCGCAAGGTTAAAA
CTCAAATGAATTGACGGGGGCCCGCACAAGCGGTGGAGCATGTGGTTTAA
TTCGATGCAACGCGAAGAACCTTACCTACTCTTGACATCCTAAGAAGCTT
TCAGAGATGAGAGTGTGCCTTCGGGAACTTAGAGACAGGTGCTGCATGGC
TGTCGTCAGCTCGTGTTGTGAAATGTTGAGCGCAACCCTTATCCTTTGTT
ACCAGCGATCCTTTGTTACCAGCGATTCGGTCGGGAACTCAAAGGAGACT
GCCAGTGATAAACTGGAGGAAGGTGGGGATGACGTCAAGTCATCATGGCC
CTTACGAGTAGGGCTACACACGTGCTACAATGGTGCATACAGAGGGCGAC
GAAGCCGCGAGGTGGAGTGAATCTCAGAAAGTGCATCTAAGTCCGGATTG
GAGTCTGCAACTCGACTCCATGAAGTCGGAATCGCTAGTAATCGCGAATC
AGAATGTCGCGGTGAATACGTTCCCGGGCCTTGTACACACCGCCCGTCAC
ACCATGGGAGTGGGTTGTACCAGAAGTAGATAGCTTAACTGAAAGGGGGC
GTTTACCACGGTATGATTCATGACTGGGGTGAAGTCGTAACAAGGTAACC
GTAGGGGAACCTGCGGTTGGATCACCT

>Staph1 gb|CP000730.1|:512793-514332 Staphylococcus aureus subsp. aureus USA300_TCH1516, complete genome
AGAGTTTGATCCTGGCTCAGGATGAACGCTGGCGGCGTGCCTAATACATGCAAGTCGAGCGAACGGACGA
GAAGCTTGCTTCTCTGATGTTAGCGGCGGACGGGTGAGTAACACGTGGATAACCTACCTATAAGACTGGG
ATAACTTCGGGAAACCGTAGCTAATACCGGATAATATTTTGAACCGCATGGTTCAAAAGTGAAAGACGGT
CTTGCTGTCACTTATAGATGGATCCGCGCTGCATTAGCTAGTTGGTAAGGTAACGGCTTACCAAGGCAAC
GATGCATAGCCGACCTGAGAGGGTGATCGGCCACACTGGAACTGAGACACGGTCCAGACTCCTACGGGAG
GCAGCAGTAGGGAATCTTCCGCAATGGGCGAAAGCCTGACGGAGCAACGCCGCGTGAGTGATGAAGGTCT
TCGGATCGTAAAACTCTGTTATTAGGGAAGAACATATGTGTAAGTAACTGTGCACATCTTGACGGTACCT
AATCAGAAAGCCACGGCTAACTACGTGCCAGCAGCCGCGGTAATACGTAGGTGGCAAGCGTTATCCGGAA
TTATTGGGCGTAAAGCGCGCGTAGGCGGTTTTTTAAGTCTGATGTGAAAGCCCACGGCTCAACCGTGGAG
GGTCATTGGAAACTGGAAAACTTGAGTGCAGAAGAGGAAAGTGGAATTCCATGTGTAGCGGTGAAATGCG
CAGAGATATGGAGGAACACCAGTGGCGAAGGCGACTTTCTGGTCTGTAACTGACGCTGATGTGCGAAAGC
GTGGGGATCAAACAGGATTAGATACCCTGGTAGTCCACGCCGTAAACGATGAGTGCTAAGTGTTAGGGGG
TTTCCGCCCCTTAGTGCTGCAGCTAACGCATTAAGCACTCCGCCTGGGGAGTACGACCGCAAGGTTGAAA
CTCAAAGGAATTGACGGGGACCCGCACAAGCGGTGGAGCATGTGGTTTAATTCGAAGCAACGCGAAGAAC
CTTACCAAATCTTGACATCCTTTGACAACTCTAGAGATAGAGCCTTCCCCTTCGGGGGACAAAGTGACAG
GTGGTGCATGGTTGTCGTCAGCTCGTGTCGTGAGATGTTGGGTTAAGTCCCGCAACGAGCGCAACCCTTA
AGCTTAGTTGCCATCATTAAGTTGGGCACTCTAAGTTGACTGCCGGTGACAAACCGGAGGAAGGTGGGGA
TGACGTCAAATCATCATGCCCCTTATGATTTGGGCTACACACGTGCTACAATGGACAATACAAAGGGCAG
CGAAACCGCGAGGTCAAGCAAATCCCATAAAGTTGTTCTCAGTTCGGATTGTAGTCTGCAACTCGACTAC
ATGAAGCTGGAATCGCTAGTAATCGTAGATCAGCATGCTACGGTGAATACGTTCCCGGGTCTTGTACACA
CCGCCCGTCACACCACGAGAGTTTGTAACACCCGAAGCCGGTGGAGTAACCTTTTAGGAGCTAGCCGTCG
AAGGTGGGACAAATGATTGGGGTGAAGTCGTAACAAGGTAGCCGTATCGGAAGGTGCGGCTGGATCACCT

>Staph2 gb|CP000730.1|:557072-558611 Staphylococcus aureus subsp. aureus USA300_TCH1516, complete genome
AGAGTTTGATCCTGGCTCAGGATGAACGCTGGCGGCGTGCCTAATACATGCAAGTCGAGCGAACGGACGA
GAAGCTTGCTTCTCTGATGTTAGCGGCGGACGGGTGAGTAACACGTGGATAACCTACCTATAAGACTGGG
ATAACTTCGGGAAACCGGAGCTAATACCGGATAATATTTTGAACCGCATGGTTCAAAAGTGAAAGACGGT
CTTGCTGTCACTTATAGATGGATCCGCGCTGCATTAGCTAGTTGGTAAGGTAACGGCTTACCAAGGCAAC
GATGCATAGCCGACCTGAGAGGGTGATCGGCCACACTGGAACTGAGACACGGTCCAGACTCCTACGGGAG
GCAGCAGTAGGGAATCTTCCGCAATGGGCGAAAGCCTGACGGAGCAACGCCGCGTGAGTGATGAAGGTCT
TCGGATCGTAAAACTCTGTTATTAGGGAAGAACATATGTGTAAGTAACTGTGCACATCTTGACGGTACCT
AATCAGAAAGCCACGGCTAACTACGTGCCAGCAGCCGCGGTAATACGTAGGTGGCAAGCGTTATCCGGAA
TTATTGGGCGTAAAGCGCGCGTAGGCGGTTTTTTAAGTCTGATGTGAAAGCCCACGGCTCAACCGTGGAG
GGTCATTGGAAACTGGAAAACTTGAGTGCAGAAGAGGAAAGTGGAATTCCATGTGTAGCGGTGAAATGCG
CAGAGATATGGAGGAACACCAGTGGCGAAGGCGACTTTCTGGTCTGTAACTGACGCTGATGTGCGAAAGC
GTGGGGATCAAACAGGATTAGATACCCTGGTAGTCCACGCCGTAAACGATGAGTGCTAAGTGTTAGGGGG
TTTCCGCCCCTTAGTGCTGCAGCTAACGCATTAAGCACTCCGCCTGGGGAGTACGACCGCAAGGTTGAAA
CTCAAAGGAATTGACGGGGACCCGCACAAGCGGTGGAGCATGTGGTTTAATTCGAAGCAACGCGAAGAAC
CTTACCAAATCTTGACATCCTTTGACAACTCTAGAGATAGAGCCTTCCCCTTCGGGGGACAAAGTGACAG
GTGGTGCATGGTTGTCGTCAGCTCGTGTCGTGAGATGTTGGGTTAAGTCCCGCAACGAGCGCAACCCTTA
AGCTTAGTTGCCATCATTAAGTTGGGCACTCTAAGTTGACTGCCGGTGACAAACCGGAGGAAGGTGGGGA
TGACGTCAAATCATCATGCCCCTTATGATTTGGGCTACACACGTGCTACAATGGACAATACAAAGGGCAG
CGAAACCGCGAGGTCAAGCAAATCCCATAAAGTTGTTCTCAGTTCGGATTGTAGTCTGCAACTCGACTAC
ATGAAGCTGGAATCGCTAGTAATCGTAGATCAGCATGCTACGGTGAATACGTTCCCGGGTCTTGTACACA
CCGCCCGTCACACCACGAGAGTTTGTAACACCCGAAGCCGGTGGAGTAACCTTTTAGGAGCTAGCCGTCG
AAGGTGGGACAAATGATTGGGGTGAAGTCGTAACAAGGTAGCCGTATCGGAAGGTGCGGCTGGATCACCT

>Staph3 gb|CP000730.1|:2001874-2003413 Staphylococcus aureus subsp. aureus USA300_TCH1516, complete genome
AGGTGATCCAGCCGCACCTTCCGATACGGCTACCTTGTTACGACTTCACCCCAATCATTTGTCCCACCTT
CGACGGCTAGCTCCTAAAAGGTTACTCCACCGGCTTCGGGTGTTACAAACTCTCGTGGTGTGACGGGCGG
TGTGTACAAGACCCGGGAACGTATTCACCGTAGCATGCTGATCTACGATTACTAGCGATTCCAGCTTCAT
GTAGTCGAGTTGCAGACTACAATCCGAACTGAGAACAACTTTATGGGATTTGCTTGACCTCACGGTTTCG
CTGCCCTTTGTATTGTCCATTGTAGCACGTGTGTAGCCCAAATCATAAGGGGCATGATGATTTGACGTCA
TCCCCACCTTCCTCCGGTTTGTCACCGGCAGTCAACTTAGAGTGCCCAACTTAATGATGGCAACTAAGCT
TAAGGGTTGCGCTCGTTGCGGGACTTAACCCAACATCTCACGACACGAGCTGACGACAACCATGCACCAC
CTGTCACTTTGTCCCCCGAAGGGGAAAGCTCTATCTCTAGAGTTGTCAAAGGATGTCAAGATTTGGTAAG
GTTCTTCGCGTTGCTTCGAATTAAACCACATGCTCCACCGCTTGTGCGGGTCCCCGTCAATTCCTTTGAG
TTTCAACCTTGCGGTCGTACTCCCCAGGCGGAGTGCTTAATGCGTTAGCTGCAGCACTAAGGGGCGGAAA
CCCCCTAACACTTAGCACTCATCGTTTACGGCGTGGACTACCAGGGTATCTAATCCTGTTTGATCCCCAC
GCTTTCGCACATCAGCGTCAGTTACAGACCAGAAAGTCGCCTTCGCCACTGGTGTTCCTCCATATCTCTG
CGCATTTCACCGCTACACATGGAATTCCACTTTCCTCTTCTGCACTCAAGTTTTCCAGTTTCCAATGACC
CTCCACGGTTGAGCCGTGGGCTTTCACATCAGACTTAAAAAACCGCCTACGCGCGCTTTACGCCCAATAA
TTCCGGATAACGCTTGCCACCTACGTATTACCGCGGCTGCTGGCACGTAGTTAGCCGTGGCTTTCTGATT
AGGTACCGTCAAGATGTGCACAGTTACTTACACATATGTTCTTCCCTAATAACAGAGTTTTACGATCCGA
AGACCTTCATCACTCACGCGGCGTTGCTCCGTCAGGCTTTCGCCCATTGCGGAAGATTCCCTACTGCTGC
CTCCCGTAGGAGTCTGGACCGTGTCTCAGTTCCAGTGTGGCCGATCACCCTCTCAGGTCGGCTATGCATC
GTTGCCTTGGTAAGCCGTTACCTTACCAACTAGCTAATGCAGCGCGGATCCATCTATAAGTGACAGCAAG
ACCGTCTTTCACTTTTGAACCATGCGGTTCAAAATATTATCCGGTATTAGCTCCGGTTTCCCGAAGTTAT
CCCAGTCTTATAGGTAGGTTATCCACGTGTTACTCACCCGTCCGCCGCTAACATCAGAGAAGCAAGCTTC
TCGTCCGTTCGCTCGACTTGCATGTATTAGGCACGCCGCCAGCGTTCATCCTGAGCCAGGATCAAACTCT

>Staph4 gb|CP000730.1|:2179868-2181407 Staphylococcus aureus subsp. aureus USA300_TCH1516, complete genome
AGGTGATCCAGCCGCACCTTCCGATACGGCTACCTTGTTACGACTTCACCCCAATCATTTGTCCCACCTT
CGACGGCTAGCTCCTAAAAGGTTACTCCACCGGCTTCGGGTGTTACAAACTCTCGTGGTGTGACGGGCGG
TGTGTACAAGACCCGGGAACGTATTCACCGTAGCATGCTGATCTACGATTACTAGCGATTCCAGCTTCAT
GTAGTCGAGTTGCAGACTACAATCCGAACTGAGAACAACTTTATGGGATTTGCTTGACCTCGCGGTTTCG
CTGCCCTTTGTATTGTCCATTGTAGCACGTGTGTAGCCCAAATCATAAGGGGCATGATGATTTGACGTCA
TCCCCACCTTCCTCCGGTTTGTCACCGGCAGTCAACTTAGAGTGCCCAACTTAATGATGGCAACTAAGCT
TAAGGGTTGCGCTCGTTGCGGGACTTAACCCAACATCTCACGACACGAGCTGACGACAACCATGCACCAC
CTGTCACTTTGTCCCCCGAAGGGGAAGGCTCTATCTCTAGAGTTGTCAAAGGATGTCAAGATTTGGTAAG
GTTCTTCGCGTTGCTTCGAATTAAACCACATGCTCCACCGCTTGTGCGGGTCCCCGTCAATTCCTTTGAG
TTTCAACCTTGCGGTCGTACTCCCCAGGCGGAGTGCTTAATGCGTTAGCTGCAGCACTAAGGGGCGGAAA
CCCCCTAACACTTAGCACTCATCGTTTACGGCGTGGACTACCAGGGTATCTAATCCTGTTTGATCCCCAC
GCTTTCGCACATCAGCGTCAGTTACAGACCAGAAAGTCGCCTTCGCCACTGGTGTTCCTCCATATCTCTG
CGCATTTCACCGCTACACATGGAATTCCACTTTCCTCTTCTGCACTCAAGTTTTCCAGTTTCCAATGACC
CTCCACGGTTGAGCCGTGGGCTTTCACATCAGACTTAAAAAACCGCCTACGCGCGCTTTACGCCCAATAA
TTCCGGATAACGCTTGCCACCTACGTATTACCGCGGCTGCTGGCACGTAGTTAGCCGTGGCTTTCTGATT
AGGTACCGTCAAGATGTGCACAGTTACTTACACATATGTTCTTCCCTAATAACAGAGTTTTACGATCCGA
AGACCTTCATCACTCACGCGGCGTTGCTCCGTCAGGCTTTCGCCCATTGCGGAAGATTCCCTACTGCTGC
CTCCCGTAGGAGTCTGGACCGTGTCTCAGTTCCAGTGTGGCCGATCACCCTCTCAGGTCGGCTATGCATC
GTTGCCTTGGTAAGCCGTTACCTTACCAACTAGCTAATGCAGCGCGGATCCATCTATAAGTGACAGCAAG
ACCGTCTTTCACTTTTGAACCATGCGGTTCAAAATATCATCCGGTATTAGCTCCGGTTTCCCGAAGTTAT
CCCAGTCTTATAGGTAGGTTATCCACGTGTTACTCACCCGTCCGCCGCTAACATCAGAGAAGCAAGCTTC
TCGTCCGTTCGCTCGACTTGCATGTATTAGGCACGCCGCCAGCGTTCATCCTGAGCCAGGATCAAACTCT

>Staph5 gb|CP000730.1|:2296178-2297717 Staphylococcus aureus subsp. aureus USA300_TCH1516, complete genome
AGGTGATCCAGCCGCACCTTCCGATACGGCTACCTTGTTACGACTTCACCCCAATCATTTGTCCCACCTT
CGACGGCTAGCTCCTAAAAGGTTACTCCACCGGCTTCGGGTGTTACAAACTCTCGTGGTGTGACGGGCGG
TGTGTACAAGACCCGGGAACGTATTCACCGTAGCATGCTGATCTACGATTACTAGCGATTCCAGCTTCAT
GTAGTCGAGTTGCAGACTACAATCCGAACTGAGAACAACTTTATGGGATTTGCTTGACCTCGCGGTTTCG
CTGCCCTTTGTATTGTCCATTGTAGCACGTGTGTAGCCCAAATCATAAGGGGCATGATGATTTGACGTCA
TCCCCACCTTCCTCCGGTTTGTCACCGGCAGTCAACTTAGAGTGCCCAACTTAATGATGGCAACTAAGCT
TAAGGGTTGCGCTCGTTGCGGGACTTAACCCAACATCTCACGACACGAGCTGACGACAACCATGCACCAC
CTGTCACTTTGTCCCCCGAAGGGGAAGGCTCTATCTCTAGAGTTGTCAAAGGATGTCAAGATTTGGTAAG
GTTCTTCGCGTTGCTTCGAATTAAACCACATGCTCCACCGCTTGTGCGGGTCCCCGTCAATTCCTTTGAG
TTTCAACCTTGCGGTCGTACTCCCCAGGCGGAGTGCTTAATGCGTTAGCTGCAGCACTAAGGGGCGGAAA
CCCCCTAACACTTAGCACTCATCGTTTACGGCGTGGACTACCAGGGTATCTAATCCTGTTTGATCCCCAC
GCTTTCGCACATCAGCGTCAGTTACAGACCAGAAAGTCGCCTTCGCCACTGGTGTTCCTCCATATCTCTG
CGCATTTCACCGCTACACATGGAATTCCACTTTCCTCTTCTGCACTCAAGTTTTCCAGTTTCCAATGACC
CTCCACGGTTGAGCCGTGGGCTTTCACATCAGACTTAAAAAACCGCCTACGCGCGCTTTACGCCCAATAA
TTCCGGATAACGCTTGCCACCTACGTATTACCGCGGCTGCTGGCACGTAGTTAGCCGTGGCTTTCTGATT
AGGTACCGTCAAGATGTGCACAGTTACTTACACATATGTTCTTCCCTAATAACAGAGTTTTACGATCCGA
AGACCTTCATCACTCACGCGGCGTTGCTCCGTCAGGCTTTCGCCCATTGCGGAAGATTCCCTACTGCTGC
CTCCCGTAGGAGTCTGGACCGTGTCTCAGTTCCAGTGTGGCCGATCACCCTCTCAGGTCGGCTATGCATC
GTTGCCTTGGTAAGCCGTTACCTTACCAACTAGCTAATGCAGCGCGGATCCATCTATAAGTGACAGCAAG
ACCGTCTTTCACTTTTGAACCATGCGGTTCAAAATATTATCCGGTATTAGCTCCGGTTTCCCGAAGTTAT
CCCAGTCTTATAGGTAGGTTATCCACGTGTTACTCACCCGTCCGCCGCTAACATCAGAGAAGCAAGCTTC
TCGTCCGTTCGCTCGACTTGCATGTATTAGGCACGCCGCCAGCGTTCATCCTGAGCCAGGATCAAACTCT

>Cporc1 CL84_01587 CL84_01587 16S ribosomal RNA 1796438:1797941 reverse
agagtttgatcctggctcaggacgaacgctggcggcgtgcctaacacatgcaagtcgaac
gaaattacgaagaaagcttgctttaatcgtaatttagtggcggacgggtgagtaacgcgt
gaggacttgtcggatacagggggacaacagatggaaacgtctgctaataccccataagcc
ttcgggtaaaaggagcaatccggtatctgagagactcgcgttctatcagctagtaggtgg
gataacggcccacctaggccaagacggatagccggactgagaggtcgaccggccacactg
gaactgagagacggtccagactcctacgggaggcagcagtggggaatattgggcaatggg
gggaaccctgacccagcgacgccgcgtgggtgaagaaatccttcgggatgtaaagccctg
ttgtgtgggaagataatgacggtaccacacgaggaagccccggcaaactacgtgccagca
gccgcggtaatacgtagggggcaagcgttgttcggaattactgggcgtaaagcgcacgca
ggctggccgttaagtctgtcgtcaaaggcggaggctcaacctccgttctacgatagatac
tggcggcctagagtatgtgagagggaagtggaattcccggtgtagcggtgaaatgcgtag
atatcgggaggaacaccagtggcgaaggcggcttcctggcacacaactgacgctcatgtg
cgaaagccagggcagcgaacgggattagataccccggtagtcctggccgtaaacgatgga
tactgggtgtgggtgaagcagttcatccgtgccgtagttaacgcgttaagtatcccgcct
ggggactacggtcgcaagactgaaactcaaaggaattgacgggggcccgcacaagcggtg
gagcacgtggtttaattcgatgcaaaccgaagaaccttacctgggtttgacatacaagtg
gtactgagatgaaagttgagggactgtagcttgctacagagcttgaacaggtgctgcatg
gctgtcgtcagctcgtgtcgtgagatgttgggttaagtcccgcaacgagcgcaaccccta
tgtccagttgctaacaagtgaagttgagcactctggagagactgccgccgacaaggcgga
ggaaggtggggatgacgtcaagtcatcatggcctttatgcccagggcgacacacgtgcta
caatggccggcacagaaggcagcttgctagtgatagttggcgaatccttaaaagccggtc
ccagttcggattgtagtctgcaacccgactacatgaagccggaatcgctagtaatcgcag
atcagccaagctgcggtgaatacgttcccgggccttgtacacaccgcccgtcacaccacc
cgagttgggggcacccgaagccgcaggcttaacccgtaagggaaagaagcgtctaaggtg
cgccgagtaaggggggtgaagtcgtaacaaggtagccgtaccggaaggtgcggctggatc
acct


>Cporc2 CL84_02317 CL84_02317 16S ribosomal RNA 2578993:2580496 forward
agagtttgatcctggctcaggacgaacgctggcggcgtgcctaacacatgcaagtcgaac
gaaattacgaagaaagcttgctttaatcgtaatttagtggcggacgggtgagtaacgcgt
gaggacttgtcggatacagggggacaacagatggaaacgtctgctaataccccataagcc
ttcgggtaaaaggagcaatccggtatctgagagactcgcgttctatcagctagtaggtgg
ggtaacggcccacctaggccaagacggatagccggactgagaggtcgaccggccacactg
gaactgagagacggtccagactcctacgggaggcagcagtggggaatattgggcaatggg
ggcaaccctgacccagcgacgccgcgtgggtgaagaaatccttcgggatgtaaagccctg
ttgtgtgggaagataatgacggtaccacacgaggaagccccggcaaactacgtgccagca
gccgcggtaatacgtagggggcgagcgttgttcggaattactgggcgtaaagcgcacgca
ggctgaccgttaagtctgtcgtcaaaggcggaggctcaaccttcgttctacgatagatac
tggcggtctagagtatgtgagagggaagtggaattcccggtgtagcggtgaaatgcgtag
atatcgggaggaacaccagtggcgaaggcggcttcctggcacacaactgacgctcatgtg
cgaaagccagggcagcgaacgggattagataccccggtagtcctggccgtaaacgatgga
tactgggtgtgggtgaagcagttcatccgtgccgtagttaacgcgttaagtatcccgcct
ggggactacggtcgcaagactgaaactcaaaggaattgacgggggcccgcacaagcggtg
gagcacgtggtttaattcgatgcaaaccgaagaaccttacctgggtttgacatacaagtg
gtactgagatgaaagttgagggactgtagcttgctacagagcttgaacaggtgctgcatg
gctgtcgtcagctcgtgtcgtgagatgttgggttaagtcccgcaacgagcgcaaccccta
tgtccagttgctaacaagtgaagttgagcactctggagagactgccgccgacaaggcgga
ggaaggtggggatgacgtcaagtcatcatggcctttatgcccagggcgacacacgtgcta
caatggccggcacagaaggcagcttgctagtgatagttggcgaatccttaaaagccggtc
ccagttcggattgtagtctgcaacccgactacatgaagccggaatcgctagtaatcgcag
atcagccaagctgcggtgaatacgttcccgggccttgtacacaccgcccgtcacaccacc
cgagttgggggcacccgaagccgcaggcttaacccgtaagggaaagaagcgtctaaggtg
cgccgagtaaggggggtgaagtcgtaacaaggtagccgtaccggaaggtgcggctggatc
acct


>Cporc3 CL84_02692 CL84_02692 16S ribosomal RNA 2988190:2989693 forward
agagtttgatcctggctcaggacgaacgctggcggcgtgcctaacacatgcaagtcgaac
gaaattacgaagaaagcttgctttaatcgtaatttagtggcggacgggtgagtaacgcgt
gaggacttgtcggatacagggggacaacagatggaaacgtctgctaataccccataagcc
ttcgggtaaaaggagcaatccggtatctgagagactcgcgttctatcagctagtaggtgg
gataacggcccacctaggccaagacggatagccggactgagaggtcgaccggccacactg
gaactgagagacggtccagactcctacgggaggcagcagtggggaatattgggcaatggg
gggaaccctgacccagcgacgccgcgtgggtgaagaaatccttcgggatgtaaagccctg
ttgtgtgggaagataatgacggtaccacacgaggaagccccggcaaactacgtgccagca
gccgcggtaatacgtagggggcaagcgttgttcggaattactgggcgtaaagcgcacgca
ggctgaccgttaagtctgtcgtcaaaggcgggggctcaacctccgttctacgatagatac
tgtcggtctagagtatgtgagagggaagtggaattcccggtgtagcggtgaaatgcgtag
atatcgggaggaacaccagtggcgaaggcggcttcctggcacacaactgacgctcatgtg
cgaaagccagggcagcgaacgggattagataccccggtagtcctggccgtaaacgatgga
tactgggtgtgggtgaagcagttcatccgtgccgtagttaacgcgttaagtatcccgcct
ggggactacggtcgcaagactgaaactcaaaggaattgacgggggcccgcacaagcggtg
gagcacgtggtttaattcgatgcaaaccgaagaaccttacctgggtttgacatacaagtg
gtactgacttgaaagagaatggactgtagcttgctacagagcttgaacaggtgctgcatg
gctgtcgtcagctcgtgtcgtgagatgttgggttaagtcccgcaacgagcgcaaccccta
tgtccagttgctaacaagtaaagttgagcactctggagagactgccgccgacaaggcgga
ggaaggtggggatgacgtcaagtcatcatggcctttatgcccagggcgacacacgtgcta
caatggccggcacagaaggcagcttgctagtgatagttggcgaatccttaaaagccggtc
ccagttcggattgtagtctgcaacccgactacatgaagccggaatcgctagtaatcgcag
atcagccaagctgcggtgaatacgttcccgggccttgtacacaccgcccgtcacaccacc
cgagttgggggcacccgaagccgcaggcttaacccgtaagggaaagaagcgtctaaggtg
cgccgagtaaggggggtgaagtcgtaacaaggtagccgtaccggaaggtgcggctggatc
acct


>Cporc4 CL84_03111 CL84_03111 16S ribosomal RNA 3449515:3451018 forward
agagtttgatcctggctcaggacgaacgctggcggcgtgcctaacacatgcaagtcgaac
gaaattacgaagaaagcttgctttaatcgtaatttagtggcggacgggtgagtaacgcgt
gaggacttgtcggatacagggggacaacagatggaaacgtctgctaataccccataagcc
ttcgggtaaaaggagcaatccggtatttgagagactcgcgttctatcagctagtaggtgg
ggtaacggcccacctaggccaagacggatagccggactgagaggtcgaccggccacactg
gaactgagagacggtccagactcctacgggaggcagcagtggggaatattgggcaatggg
ggcaaccctgacccagcgacgccgcgtgggtgaagaaatccttcgggatgtaaagccctg
ttgtgtgggaagataatgacggtaccacacgaggaagccccggcaaactacgtgccagca
gccgcggtaatacgtagggggcaagcgttgttcggaattactgggcgtaaagcgcacgca
ggctggccgttaagtctgtcgtcaaaggcggaggctcaacctccgttctacgatagatac
tgtcggtctagagtatgtgagagggaagtggaattcccggtgtagcggtgaaatgcgtag
atatcgggaggaacaccagtggcgaaggcggcttcctggcacacaactgacgctcatgtg
cgaaagccagggcagcgaacgggattagataccccggtagtcctggccgtaaacgatgga
tactgggtgtgggtgaagcagttcatccgtgccgtagttaacgcgttaagtatcccgcct
ggggactacggtcgcaagactgaaactcaaaggaattgacgggggcccgcacaagcggtg
gagcacgtggtttaattcgatgcaaaccgaagaaccttacctgggtttgacatacaagtg
gtactgagatgaaagttgagggactgtagcttgctacagagcttgaacaggtgctgcatg
gctgtcgtcagctcgtgtcgtgagatgttgggttaagtcccgcaacgagcgcaaccccta
tgtccagttgctaacaagtgaagttgagcactctggagagactgccgccgacaaggcgga
ggaaggtggggatgacgtcaagtcatcatggcctttatgcccagggcgacacacgtgcta
caatggccggcacagaaggcagcttgctagtgatagttggcgaatccttaaaagccggtc
ccagttcggattgtagtctgcaacccgactacatgaagccggaatcgctagtaatcgcag
atcagccaagctgcggtgaatacgttcccgggccttgtacacaccgcccgtcacaccacc
cgagttgggggcacccgaagccgcaggcttaacccgtaagggaaagaagcgtctaaggtg
cgccgagtaaggggggtgaagtcgtaacaaggtagccgtaccggaaggtgcggctggatc
acct

>Salm1 gi|301156631:289180-290723 Salmonella enterica subsp. enterica serovar Typhimurium SL1344 complete genome
GTTTGATCATGGCTCAGATTGAACGCTGGCGGCAGGCCTAACACATGCAAGTCGAACGGTAACAGGAAGC
AGCTTGCTGCTTCGCTGACGAGTGGCGGACGGGTGAGTAATGTCTGGGAAACTGCCTGATGGAGGGGGAT
AACTACTGGAAACGGTGGCTAATACCGCATAACGTCGCAAGACCAAAGAGGGGGACCTTCGGGCCTCTTG
CCATCAGATGTGCCCAGATGGGATTAGCTAGTTGGTGAGGTAACGGCTCACCAAGGCGACGATCCCTAGC
TGGTCTGAGAGGATGACCAGCCACACTGGAACTGAGACACGGTCCAGACTCCTACGGGAGGCAGCAGTGG
GGAATATTGCACAATGGGCGCAAGCCTGATGCAGCCATGCCGCGTGTATGAAGAAGGCCTTCGGGTTGTA
AAGTACTTTCAGCGGGGAGGAAGGTGTTGTGGTTAATAACCGCAGCAATTGACGTTACCCGCAGAAGAAG
CACCGGCTAACTCCGTGCCAGCAGCCGCGGTAATACGGAGGGTGCAAGCGTTAATCGGAATTACTGGGCG
TAAAGCGCACGCAGGCGGTCTGTCAAGTCGGATGTGAAATCCCCGGGCTCAACCTGGGAACTGCATTCGA
AACTGGCAGGCTTGAGTCTTGTAGAGGGGGGTAGAATTCCAGGTGTAGCGGTGAAATGCGTAGAGATCTG
GAGGAATACCGGTGGCGAAGGCGGCCCCCTGGACAAAGACTGACGCTCAGGTGCGAAAGCGTGGGGAGCA
AACAGGATTAGATACCCTGGTAGTCCACGCCGTAAACGATGTCTACTTGGAGGTTGTGCCCTTGAGGCGT
GGCTTCCGGAGCTAACGCGTTAAGTAGACCGCCTGGGGAGTACGGCCGCAAGGTTAAAACTCAAATGAAT
TGACGGGGGCCCGCACAAGCGGTGGAGCATGTGGTTTAATTCGATGCAACGCGAAGAACCTTACCTGGTC
TTGACATCCACAGAACTTTCCAGAGATGGATTGGTGCCTTCGGGAACTGTGAGACAGGTGCTGCATGGCT
GTCGTCAGCTCGTGTTGTGAAATGTTGGGTTAAGTCCCGCAACGAGCGCAACCCTTATCCTTTGTTGCCA
GCGGTTAGGCCGGGAACTCAAAGGAAACTGCCAGTGATAAACTGGAGGAAGGTGGGGATGACGTCAAGTC
ATCATGGCCCTTACGACCAGGGCTACACACGTGCTACAATGGCGCATACAAAGAGAAGCGACCTCGCGAG
AGCAAGCGGACCTCATAAAGTGCGTCGTAGTCCGGATTGGAGTCTGCAACTCGACTCCATGAAGTCGGAA
TCGCTAGTAATCGTGGATCAGAATGCCACGGTGAATACGTTCCCGGGCCTTGTACACACCGCCCGTCACA
CCATGGGAGTGGGTTGCAAAAGAAGTAGGTAGCTTAACCTTCGGGAGGGCGCTTACCACTTTGTGATTCA
TGACTGGGGTGAAGTCGTAACAAGGTAACCGTAGGGGAACCTGCGGTTGGATCACCTCCTTACCTTAAAG
AAGC

>Salm2 gi|301156631:2800520-2802063 Salmonella enterica subsp. enterica serovar Typhimurium SL1344 complete genome
GCTTCTTTAAGGTAAGGAGGTGATCCAACCGCAGGTTCCCCTACGGTTACCTTGTTACGACTTCACCCCA
GTCATGAATCACAAAGTGGTAAGCGCCCTCCCGAAGGTTAAGCTACCTACTTCTTTTGCAACCCACTCCC
ATGGTGTGACGGGCGGTGTGTACAAGGCCCGGGAACGTATTCACCGTGGCATTCTGATCCACGATTACTA
GCGATTCCGACTTCATGGAGTCGAGTTGCAGACTCCAATCCGGACTACGACGCACTTTATGAGGTCCGCT
TGCTCTCGCGAGGTCGCTTCTCTTTGTATGCGCCATTGTAGCACGTGTGTAGCCCTGGTCGTAAGGGCCA
TGATGACTTGACGTCATCCCCACCTTCCTCCAGTTTATCACTGGCAGTCTCCTTTGAGTTCCCGACCTAA
TCGCTGGCAACAAAGGATAAGGGTTGCGCTCGTTGCGGGACTTAACCCAACATTTCACAACACGAGCTGA
CGACAGCCATGCAGCACCTGTCTCACAGTTCCCGAAGGCACAAATCCATCTCTGGATTCTTCTGTGGATG
TCAAGACCAGGTAAGGTTCTTCGCGTTGCATCGAATTAAACCACATGCTCCACCGCTTGTGCGGGCCCCC
GTCAATTCATTTGAGTTTTAACCTTGCGGCCGTACTCCCCAGGCGGTCTACTTAACGCGTTAGCTCCGGA
AGCCACGCCTCAAGGGCACAACCTCCAAGTAGACATCGTTTACGGCGTGGACTACCAGGGTATCTAATCC
TGTTTGCTCCCCACGCTTTCGCACCTGAGCGTCAGTCTTTGTCCAGGGGGCCGCCTTCGCCACCGGTATT
CCTCCAGATCTCTACGCATTTCACCGCTACACCTGGAATTCTACCCCCCTCTACAAGACTCAAGCCTGCC
AGTTTCGAATGCAGTTCCCAGGTTGAGCCCGGGGATTTCACATCCGACTTGACAGACCGCCTGCGTGCGC
TTTACGCCCAGTAATTCCGATTAACGCTTGCACCCTCCGTATTACCGCGGCTGCTGGCACGGAGTTAGCC
GGTGCTTCTTCTGCGGGTAACGTCAATTGCTGCGGTTATTAACCGCAACACCTTCCTCCCCGCTGAAAGT
ACTTTACAACCCGAAGGCCTTCTTCATACACGCGGCATGGCTGCATCAGGCTTGCGCCCATTGTGCAATA
TTCCCCACTGCTGCCTCCCGTAGGAGTCTGGACCGTGTCTCAGTTCCAGTGTGGCTGGTCATCCTCTCAG
ACCAGCTAGGGATCGTCGCCTTGGTGAGCCGTTACCTCACCAACAAGCTAATCCCATCTGGGCACATCTG
ATGGCAAGAGGCCCGAAGGTCCCCCTCTTTGGTCTTGCGACGTTATGCGGTATTAGCCACCGTTTCCAGT
AGTTATCCCCCTCCATCAGGCAGTTTCCCAGACATTACTCACCCGTCCGCCACTCGTCAGCAAAGCAGCA
AGCTGCTTCCTGTTACCGTTCGACTTGCATGTGTTAGGCCTGCCGCCAGCGTTCAATCTGAGCCATGATC
AAAC

>Salm3 gi|301156631:3591938-3593479 Salmonella enterica subsp. enterica serovar Typhimurium SL1344 complete genome
TTCTTTAAGGTAAGGAGGTGATCCAACCGCAGGTTCCCCTACGGTTACCTTGTTACGACTTCACCCCAGT
CATGAATCACAAAGTGGTAAGCGCCCTCCCGAAGGTTAAGCTACCTACTTCTTTTGCAACCCACTCCCAT
GGTGTGACGGGCGGTGTGTACAAGGCCCGGGAACGTATTCACCGTGGCATTCTGATCCACGATTACTAGC
GATTCCGACTTCATGGAGTCGAGTTGCAGACTCCAATCCGGACTACGACGCACTTTATGAGGTCCGCTTG
CTCTCGCGAGGTCGCTTCTCTTTGTATGCGCCATTGTAGCACGTGTGTAGCCCTGGTCGTAAGGGCCATG
ATGACTTGACGTCATCCCCACCTTCCTCCAGTTTATCACTGGCAGTCTCCTTTGAGTTCCCGACCTAATC
GCTGGCAACAAAGGATAAGGGTTGCGCTCGTTGCGGGACTTAACCCAACATTTCACAACACGAGCTGACG
ACAGCCATGCAGCACCTGTCTCACAGTTCCCGAAGGCACAAATCCATCTCTGGATTCTTCTGTGGATGTC
AAGACCAGGTAAGGTTCTTCGCGTTGCATCGAATTAAACCACATGCTCCACCGCTTGTGCGGGCCCCCGT
CAATTCATTTGAGTTTTAACCTTGCGGCCGTACTCCCCAGGCGGTCTACTTAACGCGTTAGCTCCGGAAG
CCACGCCTCAAGGGCACAACCTCCAAGTAGACATCGTTTACGGCGTGGACTACCAGGGTATCTAATCCTG
TTTGCTCCCCACGCTTTCGCACCTGAGCGTCAGTCTTTGTCCAGGGGGCCGCCTTCGCCACCGGTATTCC
TCCAGATCTCTACGCATTTCACCGCTACACCTGGAATTCTACCCCCCTCTACAAGACTCAAGCCTGCCAG
TTTCGAATGCAGTTCCCAGGTTGAGCCCGGGGATTTCACATCCGACTTGACAGACCGCCTGCGTGCGCTT
TACGCCCAGTAATTCCGATTAACGCTTGCACCCTCCGTATTACCGCGGCTGCTGGCACGGAGTTAGCCGG
TGCTTCTTCTGCGGGTAACGTCAATTGCTGCGGTTATTAACCACAACACCTTCCTCCCCGCTGAAAGTAC
TTTACAACCCGAAGGCCTTCTTCATACACGCGGCATGGCTGCATCAGGCTTGCGCCCATTGTGCAATATT
CCCCACTGCTGCCTCCCGTAGGAGTCTGGACCGTGTCTCAGTTCCAGTGTGGCTGGTCATCCTCTCAGAC
CAGCTAGGGATCGTCGCCTTGGTGAGCCGTTACCTCACCAACAAGCTAATCCCATCTGGGCACATCTGAT
GGCAAGAGGCCCGAAGGTCCCCCTCTTTGGTCTTGCGACGTTATGCGGTATTAGCCACCGTTTCCAGTAG
TTATCCCCCTCCATCAGGCAGTTTCCCAGACATTACTCACCCGTCCGCCACTCGTCAGCGAAGCAGCAAG
CTGCTTCCTGTTACCGTTCGACTTGCATGTGTTAGGCCTGCCGCCAGCGTTCAATCTGAGCCATGATCAA
AC

>Salm4 gi|301156631:4121449-4122990 Salmonella enterica subsp. enterica serovar Typhimurium SL1344 complete genome
GTTTGATCATGGCTCAGATTGAACGCTGGCGGCAGGCCTAACACATGCAAGTCGAACGGTAACAGGAAGC
AGCTTGCTGCTTCGCTGACGAGTGGCGGACGGGTGAGTAATGTCTGGGAAACTGCCTGATGGAGGGGGAT
AACTACTGGAAACGGTGGCTAATACCGCATAACGTCGCAAGACCAAAGAGGGGGACCTTCGGGCCTCTTG
CCATCAGATGTGCCCAGATGGGATTAGCTTGTTGGTGAGGTAACGGCTCACCAAGGCGACGATCCCTAGC
TGGTCTGAGAGGATGACCAGCCACACTGGAACTGAGACACGGTCCAGACTCCTACGGGAGGCAGCAGTGG
GGAATATTGCACAATGGGCGCAAGCCTGATGCAGCCATGCCGCGTGTATGAAGAAGGCCTTCGGGTTGTA
AAGTACTTTCAGCGGGGAGGAAGGTGTTGTGGTTAATAACCGCAGCAATTGACGTTACCCGCAGAAGAAG
CACCGGCTAACTCCGTGCCAGCAGCCGCGGTAATACGGAGGGTGCAAGCGTTAATCGGAATTACTGGGCG
TAAAGCGCACGCAGGCGGTCTGTCAAGTCGGATGTGAAATCCCCGGGCTCAACCTGGGAACTGCATTCGA
AACTGGCAGGCTTGAGTCTTGTAGAGGGGGGTAGAATTCCAGGTGTAGCGGTGAAATGCGTAGAGATCTG
GAGGAATACCGGTGGCGAAGGCGGCCCCCTGGACAAAGACTGACGCTCAGGTGCGAAAGCGTGGGGAGCA
AACAGGATTAGATACCCTGGTAGTCCACGCCGTAAACGATGTCTACTTGGAGGTTGTGCCCTTGAGGCGT
GGCTTCCGGAGCTAACGCGTTAAGTAGACCGCCTGGGGAGTACGGCCGCAAGGTTAAAACTCAAATGAAT
TGACGGGGGCCCGCACAAGCGGTGGAGCATGTGGTTTAATTCGATGCAACGCGAAGAACCTTACCTGGTC
TTGACATCCACAGAAGAATCCAGAGATGGATTTGTGCCTTCGGGAACTGTGAGACAGGTGCTGCATGGCT
GTCGTCAGCTCGTGTTGTGAAATGTTGGGTTAAGTCCCGCAACGAGCGCAACCCTTATCCTTTGTTGCCA
GCGATTAGGTCGGGAACTCAAAGGAGACTGCCAGTGATAAACTGGAGGAAGGTGGGGATGACGTCAAGTC
ATCATGGCCCTTACGACCAGGGCTACACACGTGCTACAATGGCGCATACAAAGAGAAGCGACCTCGCGAG
AGCAAGCGGACCTCATAAAGTGCGTCGTAGTCCGGATTGGAGTCTGCAACTCGACTCCATGAAGTCGGAA
TCGCTAGTAATCGTGGATCAGAATGCCACGGTGAATACGTTCCCGGGCCTTGTACACACCGCCCGTCACA
CCATGGGAGTGGGTTGCAAAAGAAGTAGGTAGCTTAACCTTCGGGAGGGCGCTTACCACTTTGTGATTCA
TGACTGGGGTGAAGTCGTAACAAGGTAACCGTAGGGGAACCTGCGGTTGGATCACCTCCTTACCTTAAAG
AA

>Salm5 gi|301156631:4217614-4219157 Salmonella enterica subsp. enterica serovar Typhimurium SL1344 complete genome
GTTTGATCATGGCTCAGATTGAACGCTGGCGGCAGGCCTAACACATGCAAGTCGAACGGTAACAGGAAGC
AGCTTGCTGCTTCGCTGACGAGTGGCGGACGGGTGAGTAATGTCTGGGAAACTGCCTGATGGAGGGGGAT
AACTACTGGAAACGGTGGCTAATACCGCATAACGTCGCAAGACCAAAGAGGGGGACCTTCGGGCCTCTTG
CCATCAGATGTGCCCAGATGGGATTAGCTTGTTGGTGAGGTAACGGCTCACCAAGGCGACGATCCCTAGC
TGGTCTGAGAGGATGACCAGCCACACTGGAACTGAGACACGGTCCAGACTCCTACGGGAGGCAGCAGTGG
GGAATATTGCACAATGGGCGCAAGCCTGATGCAGCCATGCCGCGTGTATGAAGAAGGCCTTCGGGTTGTA
AAGTACTTTCAGCGGGGAGGAAGGTGTTGTGGTTAATAACCGCAGCAATTGACGTTACCCGCAGAAGAAG
CACCGGCTAACTCCGTGCCAGCAGCCGCGGTAATACGGAGGGTGCAAGCGTTAATCGGAATTACTGGGCG
TAAAGCGCACGCAGGCGGTCTGTCAAGTCGGATGTGAAATCCCCGGGCTCAACCTGGGAACTGCATTCGA
AACTGGCAGGCTTGAGTCTTGTAGAGGGGGGTAGAATTCCAGGTGTAGCGGTGAAATGCGTAGAGATCTG
GAGGAATACCGGTGGCGAAGGCGGCCCCCTGGACAAAGACTGACGCTCAGGTGCGAAAGCGTGGGGAGCA
AACAGGATTAGATACCCTGGTAGTCCACGCCGTAAACGATGTCTACTTGGAGGTTGTGCCCTTGAGGCGT
GGCTTCCGGAGCTAACGCGTTAAGTAGACCGCCTGGGGAGTACGGCCGCAAGGTTAAAACTCAAATGAAT
TGACGGGGGCCCGCACAAGCGGTGGAGCATGTGGTTTAATTCGATGCAACGCGAAGAACCTTACCTGGTC
TTGACATCCACAGAAGAATCCAGAGATGGATTTGTGCCTTCGGGAACTGTGAGACAGGTGCTGCATGGCT
GTCGTCAGCTCGTGTTGTGAAATGTTGGGTTAAGTCCCGCAACGAGCGCAACCCTTATCCTTTGTTGCCA
GCGATTAGGTCGGGAACTCAAAGGAGACTGCCAGTGATAAACTGGAGGAAGGTGGGGATGACGTCAAGTC
ATCATGGCCCTTACGACCAGGGCTACACACGTGCTACAATGGCGCATACAAAGAGAAGCGACCTCGCGAG
AGCAAGCGGACCTCATAAAGTGCGTCGTAGTCCGGATTGGAGTCTGCAACTCGACTCCATGAAGTCGGAA
TCGCTAGTAATCGTGGATCAGAATGCCACGGTGAATACGTTCCCGGGCCTTGTACACACCGCCCGTCACA
CCATGGGAGTGGGTTGCAAAAGAAGTAGGTAGCTTAACCTTCGGGAGGGCGCTTACCACTTTGTGATTCA
TGACTGGGGTGAAGTCGTAACAAGGTAACCGTAGGGGAACCTGCGGTTGGATCACCTCCTTACCTTAAAG
AAAC

>Salm6 gi|301156631:4372578-4374121 Salmonella enterica subsp. enterica serovar Typhimurium SL1344 complete genome
GTTTGATCATGGCTCAGATTGAACGCTGGCGGCAGGCCTAACACATGCAAGTCGAACGGTAACAGGAAGC
AGCTTGCTGCTTCGCTGACGAGTGGCGGACGGGTGAGTAATGTCTGGGAAACTGCCTGATGGAGGGGGAT
AACTACTGGAAACGGTGGCTAATACCGCATAACGTCGCAAGACCAAAGAGGGGGACCTTCGGGCCTCTTG
CCATCAGATGTGCCCAGATGGGATTAGCTTGTTGGTGAGGTAACGGCTCACCAAGGCGACGATCCCTAGC
TGGTCTGAGAGGATGACCAGCCACACTGGAACTGAGACACGGTCCAGACTCCTACGGGAGGCAGCAGTGG
GGAATATTGCACAATGGGCGCAAGCCTGATGCAGCCATGCCGCGTGTATGAAGAAGGCCTTCGGGTTGTA
AAGTACTTTCAGCGGGGAGGAAGGTGTTGTGGTTAATAACCGCAGCAATTGACGTTACCCGCAGAAGAAG
CACCGGCTAACTCCGTGCCAGCAGCCGCGGTAATACGGAGGGTGCAAGCGTTAATCGGAATTACTGGGCG
TAAAGCGCACGCAGGCGGTCTGTCAAGTCGGATGTGAAATCCCCGGGCTCAACCTGGGAACTGCATTCGA
AACTGGCAGGCTTGAGTCTTGTAGAGGGGGGTAGAATTCCAGGTGTAGCGGTGAAATGCGTAGAGATCTG
GAGGAATACCGGTGGCGAAGGCGGCCCCCTGGACAAAGACTGACGCTCAGGTGCGAAAGCGTGGGGAGCA
AACAGGATTAGATACCCTGGTAGTCCACGCCGTAAACGATGTCTACTTGGAGGTTGTGCCCTTGAGGCGT
GGCTTCCGGAGCTAACGCGTTAAGTAGACCGCCTGGGGAGTACGGCCGCAAGGTTAAAACTCAAATGAAT
TGACGGGGGCCCGCACAAGCGGTGGAGCATGTGGTTTAATTCGATGCAACGCGAAGAACCTTACCTGGTC
TTGACATCCACAGAAGAATCCAGAGATGGATTTGTGCCTTCGGGAACTGTGAGACAGGTGCTGCATGGCT
GTCGTCAGCTCGTGTTGTGAAATGTTGGGTTAAGTCCCGCAACGAGCGCAACCCTTATCCTTTGTTGCCA
GCGATTAGGTCGGGAACTCAAAGGAGACTGCCAGTGATAAACTGGAGGAAGGTGGGGATGACGTCAAGTC
ATCATGGCCCTTACGACCAGGGCTACACACGTGCTACAATGGCGCATACAAAGAGAAGCGACCTCGCGAG
AGCAAGCGGACCTCATAAAGTGCGTCGTAGTCCGGATTGGAGTCTGCAACTCGACTCCATGAAGTCGGAA
TCGCTAGTAATCGTGGATCAGAATGCCACGGTGAATACGTTCCCGGGCCTTGTACACACCGCCCGTCACA
CCATGGGAGTGGGTTGCAAAAGAAGTAGGTAGCTTAACCTTCGGGAGGGCGCTTACCACTTTGTGATTCA
TGACTGGGGTGAAGTCGTAACAAGGTAACCGTAGGGGAACCTGCGGTTGGATCACCTCCTTACCTTAAAG
AAAC

>Salm7 gi|301156631:4416018-4417559 Salmonella enterica subsp. enterica serovar Typhimurium SL1344 complete genome
GTTTGATCATGGCTCAGATTGAACGCTGGCGGCAGGCCTAACACATGCAAGTCGAACGGTAACAGGAAGC
AGCTTGCTGCTTCGCTGACGAGTGGCGGACGGGTGAGTAATGTCTGGGAAACTGCCTGATGGAGGGGGAT
AACTACTGGAAACGGTGGCTAATACCGCATAACGTCGCAAGACCAAAGAGGGGGACCTTCGGGCCTCTTG
CCATCAGATGTGCCCAGATGGGATTAGCTTGTTGGTGAGGTAACGGCTCACCAAGGCGACGATCCCTAGC
TGGTCTGAGAGGATGACCAGCCACACTGGAACTGAGACACGGTCCAGACTCCTACGGGAGGCAGCAGTGG
GGAATATTGCACAATGGGCGCAAGCCTGATGCAGCCATGCCGCGTGTATGAAGAAGGCCTTCGGGTTGTA
AAGTACTTTCAGCGGGGAGGAAGGTGTTGTGGTTAATAACCGCAGCAATTGACGTTACCCGCAGAAGAAG
CACCGGCTAACTCCGTGCCAGCAGCCGCGGTAATACGGAGGGTGCAAGCGTTAATCGGAATTACTGGGCG
TAAAGCGCACGCAGGCGGTCTGTCAAGTCGGATGTGAAATCCCCGGGCTCAACCTGGGAACTGCATTCGA
AACTGGCAGGCTTGAGTCTTGTAGAGGGGGGTAGAATTCCAGGTGTAGCGGTGAAATGCGTAGAGATCTG
GAGGAATACCGGTGGCGAAGGCGGCCCCCTGGACAAAGACTGACGCTCAGGTGCGAAAGCGTGGGGAGCA
AACAGGATTAGATACCCTGGTAGTCCACGCCGTAAACGATGTCTACTTGGAGGTTGTGCCCTTGAGGCGT
GGCTTCCGGAGCTAACGCGTTAAGTAGACCGCCTGGGGAGTACGGCCGCAAGGTTAAAACTCAAATGAAT
TGACGGGGGCCCGCACAAGCGGTGGAGCATGTGGTTTAATTCGATGCAACGCGAAGAACCTTACCTGGTC
TTGACATCCACAGAAGAATCCAGAGATGGATTTGTGCCTTCGGGAACTGTGAGACAGGTGCTGCATGGCT
GTCGTCAGCTCGTGTTGTGAAATGTTGGGTTAAGTCCCGCAACGAGCGCAACCCTTATCCTTTGTTGCCA
GCGATTAGGTCGGGAACTCAAAGGAGACTGCCAGTGATAAACTGGAGGAAGGTGGGGATGACGTCAAGTC
ATCATGGCCCTTACGACCAGGGCTACACACGTGCTACAATGGCGCATACAAAGAGAAGCGACCTCGCGAG
AGCAAGCGGACCTCATAAAGTGCGTCGTAGTCCGGATTGGAGTCTGCAACTCGACTCCATGAAGTCGGAA
TCGCTAGTAATCGTGGATCAGAATGCCACGGTGAATACGTTCCCGGGCCTTGTACACACCGCCCGTCACA
CCATGGGAGTGGGTTGCAAAAGAAGTAGGTAGCTTAACCTTCGGGAGGGCGCTTACCACTTTGTGATTCA
TGACTGGGGTGAAGTCGTAACAAGGTAACCGTAGGGGAACCTGCGGTTGGATCACCTCCTTACCTTAAAG
AA

>Oscil1 2511747871 16S ribosomal RNA [Oscillibacter valericigenes Sjm18-20 : AP012044] (+)strand
ATTTATAGAGAGTTTGATCCTGGCTCAGGACGAACGCTGGCGGCGTGCTT
AACACATGCAAGTCGAACGGAGCACCCTTGATTGAGGTTTCGGCCAAATG
AGAGGAATGCTTAGTGGCGGACTGGTGAGTAACGCGTGAGGAACCTGCCT
TTCAGAGGGGGACAACAGTTGGAAACGACTGCTAATACCGCATGATACAT
TTGGGCGACATCGCTTGAATGTCAAAGATTTATCGCTGAAAGATGGCCTC
GCGTCTGATTAGATAGTTGGTGAGGTAACGGCCCACCAAGTCGACGATCA
GTAGCCGGACTGAGAGGTTGACCGGCCACATTGGGACTGAGATACGGCCC
AGACTCCTACGGGAGGCAGCAGTGGGGAATATTGGGCAATGGACGCAAGT
CTGACCCAGCAACGCCGCGTGAAGGAAGAAGGCTTTCGGGTTGTAAACTT
CTTTTAAGGGGGAAGAGTAGAAGACGGTACCCCTTGAATAAGCCACGGCT
AACTACGTGCCAGCAGCCGCGGTAATACGTAGGTGGCAAGCGTTGTCCGG
ATTTACTGGGTGTAAAGGGCGTGTAGCCGGGAAGGTAAGTCAGATGTGAA
ATCTGGGGGCTCAACCTCCAAACTGCATTTGAAACTACTTTTCTTGAGTA
TCGGAGAGGTAATCGGAATTCCTTGTGTAGCGGTGAAATGCGTAGATATA
AGGAAGAACACCAGTGGCGAAGGCGGATTACTGGACGACAACTGACGGTG
AGGCGCGAAAGCGTGGGGAGCAAACAGGATTAGATACCCTGGTAGTCCAC
GCTGTAAACGATCAATACTAGGTGTGCGGGGACTGACCCCCTGCGTGCCG
CAGTTAACACAATAAGTATTGCACCTGGGGAGTACGATCGCAAGGTTGAA
ACTCAAAGGAATTGACGGGGGCCCGCACAAGCGGTGGATTATGTGGTTTA
ATTCGAAGCAACGCGAAGAACCTTACCAGGACTTGACATCCTACTAACGA
GGTAGAGATACGTCAGGTGCCCTTCGGGGAAAGTAGAGACAGGTGGTGCA
TGGTTGTCGTCAGCTCGTGTCGTGAGATGTTGGGTTAAGTCCCGCAACGA
GCGCAACCCCTATTGTTAGTTGCTACGCAAGAGCACTCTAGCGAGACTGC
CGTTGACAAAACGGAGGAAGGTGGGGACGACGTCAAATCATCATGCCCCT
TATGTCCTGGGCTACACACGTAATACAATGGCGGTCAACAGAGGGATGCA
AAGCCGTGAGGTGGAGCGAACCCCTAAAAGCCGTCTCAGTTCGGATCGCA
GGCTGCAACTCGCCTGCGTGAAGTCGGAATCGCTAGTAATCGCGGATCAG
AATGCCGCGGTGAATACGTTCCCGGGCCTTGTACACACCGCCCGTCACAC
CATGAGAGTCGGGAACACCCGAAGTCCGTAGCCTAACAGCAATGAGGGCG
CGGCCGAAGGTGGGTTTGATAATTGGGGTGAAGTCGTAACAAGGTAGCCG
TATCGGAAGGTGCGGCTGGATCACCTCCTTTCTA

>Oscil2 2511748748 16S ribosomal RNA [Oscillibacter valericigenes Sjm18-20 : AP012044] (+)strand
ATTTATAGAGAGTTTGATCCTGGCTCAGGACGAACGCTGGCGGCGTGCTT
AACACATGCAAGTCGAACGGAGCACCCTTGATTGAGGTTTCGGCCAAATG
AGAGGAATGCTTAGTGGCGGACTGGTGAGTAACGCGTGAGGAACCTGCCT
TTCAGAGGGGGACAACAGTTGGAAACGACTGCTAATACCGCATGATACAT
TTGGGCGACATCGCTTGAATGTCAAAGATTTATCGCTGAAAGATGGCCTC
GCGTCTGATTAGATAGTTGGTGAGGTAACGGCCCACCAAGTCGACGATCA
GTAGCCGGACTGAGAGGTTGACCGGCCACATTGGGACTGAGATACGGCCC
AGACTCCTACGGGAGGCAGCAGTGGGGAATATTGGGCAATGGACGCAAGT
CTGACCCAGCAACGCCGCGTGAAGGAAGAAGGCTTTCGGGTTGTAAACTT
CTTTTAAGGGGGAAGAGTAGAAGACGGTACCCCTTGAATAAGCCACGGCT
AACTACGTGCCAGCAGCCGCGGTAATACGTAGGTGGCAAGCGTTGTCCGG
ATTTACTGGGTGTAAAGGGCGTGTAGCCGGGAAGGTAAGTCAGATGTGAA
ATCTGGGGGCTCAACCTCCAAACTGCATTTGAAACTACTTTTCTTGAGTA
TCGGAGAGGTAATCGGAATTCCTTGTGTAGCGGTGAAATGCGTAGATATA
AGGAAGAACACCAGTGGCGAAGGCGGATTACTGGACGACAACTGACGGTG
AGGCGCGAAAGCGTGGGGAGCAAACAGGATTAGATACCCTGGTAGTCCAC
GCTGTAAACGATCAATACTAGGTGTGCGGGGACTGACCCCCTGCGTGCCG
CAGTTAACACAATAAGTATTGCACCTGGGGAGTACGATCGCAAGGTTGAA
ACTCAAAGGAATTGACGGGGGCCCGCACAAGCGGTGGATTATGTGGTTTA
ATTCGAAGCAACGCGAAGAACCTTACCAGGACTTGACATCCTACTAACGA
GGTAGAGATACGTCAGGTGCCCTTCGGGGAAAGTAGAGACAGGTGGTGCA
TGGTTGTCGTCAGCTCGTGTCGTGAGATGTTGGGTTAAGTCCCGCAACGA
GCGCAACCCCTATTGTTAGTTGCTACGCAAGAGCACTCTAGCGAGACTGC
CGTTGACAAAACGGAGGAAGGTGGGGACGACGTCAAATCATCATGCCCCT
TATGTCCTGGGCTACACACGTAATACAATGGCGGTCAACAGAGGGATGCA
AAGCCGTGAGGTGGAGCGAACCCCTAAAAGCCGTCTCAGTTCGGATCGCA
GGCTGCAACTCGCCTGCGTGAAGTCGGAATCGCTAGTAATCGCGGATCAG
AATGCCGCGGTGAATACGTTCCCGGGCCTTGTACACACCGCCCGTCACAC
CATGAGAGTCGGGAACACCCGAAGTCCGTAGCCTAACAGCAATGAGGGCG
CGGCCGAAGGTGGGTTTGATAATTGGGGTGAAGTCGTAACAAGGTAGCCG
TATCGGAAGGTGCGGCTGGATCACCTCCTTTCTA

>Oscil3 2511749406 16S ribosomal RNA [Oscillibacter valericigenes Sjm18-20 : AP012044] (+)strand
ATTTATAGAGAGTTTGATCCTGGCTCAGGACGAACGCTGGCGGCGTGCTT
AACACATGCAAGTCGAACGGAGCACCCTTGATTGAGGTTTCGGCCAAATG
AGAGGAATGCTTAGTGGCGGACTGGTGAGTAACGCGTGAGGAACCTGCCT
TTCAGAGGGGGACAACAGTTGGAAACGACTGCTAATACCGCATGATACAT
TTGGGCGACATCGCTTGAATGTCAAAGATTTATCGCTGAAAGATGGCCTC
GCGTCTGATTAGATAGTTGGTGAGGTAACGGCCCACCAAGTCGACGATCA
GTAGCCGGACTGAGAGGTTGACCGGCCACATTGGGACTGAGATACGGCCC
AGACTCCTACGGGAGGCAGCAGTGGGGAATATTGGGCAATGGACGCAAGT
CTGACCCAGCAACGCCGCGTGAAGGAAGAAGGCTTTCGGGTTGTAAACTT
CTTTTAAGGGGGAAGAGTAGAAGACGGTACCCCTTGAATAAGCCACGGCT
AACTACGTGCCAGCAGCCGCGGTAATACGTAGGTGGCAAGCGTTGTCCGG
ATTTACTGGGTGTAAAGGGCGTGTAGCCGGGAAGGTAAGTCAGATGTGAA
ATCTGGGGGCTCAACCTCCAAACTGCATTTGAAACTACTTTTCTTGAGTA
TCGGAGAGGTAATCGGAATTCCTTGTGTAGCGGTGAAATGCGTAGATATA
AGGAAGAACACCAGTGGCGAAGGCGGATTACTGGACGACAACTGACGGTG
AGGCGCGAAAGCGTGGGGAGCAAACAGGATTAGATACCCTGGTAGTCCAC
GCTGTAAACGATCAATACTAGGTGTGCGGGGACTGACCCCCTGCGTGCCG
CAGTTAACACAATAAGTATTGCACCTGGGGAGTACGATCGCAAGGTTGAA
ACTCAAAGGAATTGACGGGGGCCCGCACAAGCGGTGGATTATGTGGTTTA
ATTCGAAGCAACGCGAAGAACCTTACCAGGACTTGACATCCTACTAACGA
GGTAGAGATACGTCAGGTGCCCTTCGGGGAAAGTAGAGACAGGTGGTGCA
TGGTTGTCGTCAGCTCGTGTCGTGAGATGTTGGGTTAAGTCCCGCAACGA
GCGCAACCCCTATTGTTAGTTGCTACGCAAGAGCACTCTAGCGAGACTGC
CGTTGACAAAACGGAGGAAGGTGGGGACGACGTCAAATCATCATGCCCCT
TATGTCCTGGGCTACACACGTAATACAATGGCGGTCAACAGAGGGATGCA
AAGCCGTGAGGTGGAGCGAACCCCTAAAAGCCGTCTCAGTTCGGATCGCA
GGCTGCAACTCGCCTGCGTGAAGTCGGAATCGCTAGTAATCGCGGATCAG
AATGCCGCGGTGAATACGTTCCCGGGCCTTGTACACACCGCCCGTCACAC
CATGAGAGTCGGGAACACCCGAAGTCCGTAGCCTAACAGCAATGAGGGCG
CGGCCGAAGGTGGGTTTGATAATTGGGGTGAAGTCGTAACAAGGTAGCCG
TATCGGAAGGTGCGGCTGGATCACCTCCTTTCTA

>Desulfo1 2523311672 16S rRNA. Bacterial SSU [Desulfovibrio gigas DSM 1382 : G450DRAFT_scaffold00024.24] (+)strand
CTGGCTCAGATTGAACGCTGGCGGCGTGCTTAACACATGCAAGTCGAGCG
AGAAAGGGTCTTTCGGGACCTGAGTACAGCGGCGCACGGGTGAGTAACGC
GTGGATGATCTACCTCATTGACCGGGATAACAGTGGGAAACCGCTGCTAA
TACTGGATACGCTTCATGGAAACATGAGGGAAAGGCGGCCTCTGATTTAA
GCTGTCACAATGAGATGAGTCCGCGTCTCATTAGCTTGTTGGTAGGGTAA
TGGCCTACCAAGGCTACGATGAGTAGCCGGCCTGAGAGGGTGGCCGGCCA
CACTGGAACTGAAACACGGTCCAGACTCCTACGGGAGGCAGCAGTGGGGA
ATATTGCGCAATGGGCGAAAGCCTGACGCAGCGACGCCGCGTGAGGGAAG
AAGGCCTTCGGGTCGTAAACCTCTGTCTGGAGGAAAGAAACCCATAGGTT
CGAATAGGGCTTATGGCTGACGGTACCTCCGAAGGAAGCACCGGCTAACT
CCGTGCCAGCAGCCGCGGTAATACGGAGGGTGCAAGCGTTAATCGGAATC
ACTGGGCGTAAAGCGCACGTAGGCTGTCTTGCAAGTCAGGTGTGAAAGCC
CTCGGCTCAACCGGGGAACTGCACTTGAAACTGCATGACTTGAGTACAGG
AGAGGATGGCAGAATTCCGGGTGTAGGGGTGAAATCCGTAGATATCCGGA
GGAATACCAGTGGCGAAGGCGGCCATCTGGACTGTCACTGACGCTGAGGT
GCGAAAGCGTGGGGAGCAAACAGGATTAGATACCCTGGTAGTCCACGCTG
TAAACGATGGACGCTAGGTGTCGGGGGGTCGCCCCTCGGCGCCGAAGCTA
ACGCGTTAAGCGTCCCGCCTGGGGAGTACGGTCGCAAGGCTGAAACTCAA
AGAAATTGACGGGGGCCCGCACAAGCGGTGGAGTATGTGGTTTAATTCGA
TGCAACGCGAAGAACCTTACCTAGGCTTGACATCCCGGGAACCCTCCCGA
AAAGGAGGGGTGCTCTTCGGAGAGCCCGGAGACAGGTGCTGCATGGCTGT
CGTCAGCTCGTGCCGTGAGGTGTTGGGTTAAGTCCCGCAACGAGCGCAAC
CCCTGTCCATAGTTGCTACCAGGTAAAGCTGGGCACTCTATGGAGACTGC
CTTGGCAACAAGGAGGAAGGTGGGGATGACGTCAAGTCATCATGGCCCTT
ACGCCTAGGGCTACACACGTACTACAATGGCGAGTACAAAGGGTTGCGAA
ACCGCGAGGTTGAGCCAATCCCAAAAAGCTCGTCCCAGTCCGGATTGCAG
TCTGCAACTCGACTGCATGAAGTCGGAATCGCTAGTAATCCCGGATCAGC
ATGCCGGGGTGAATACGTTCCCGGGCCTTGTACACACCGCCCGTCACACC
ACGAAAGCTGGTTCTACCCGAAGCCGCCA

>Desulfo2 2523311740 16S rRNA. Bacterial SSU [Desulfovibrio gigas DSM 1382 : G450DRAFT_scaffold00025.25] (-)strand
CTGGCTCAGATTGAACGCTGGCGGCGTGCTTAACACATGCAAGTCGAGCG
AGAAAGGGTCTTTCGGGACCTGAGTACAGCGGCGCACGGGTGAGTAACGC
GTGGATGATCTACCTCATTGACCGGGATAACAGTGGGAAACCGCTGCTAA
TACTGGATACGCTTCATGGAAACATGAGGGAAAGGCGGCCTCTGATTTAA
GCTGTCACAATGAGATGAGTCCGCGTCTCATTAGCTTGTTGGTAGGGTAA
TGGCCTACCAAGGCTACGATGAGTAGCCGGCCTGAGAGGGTGGCCGGCCA
CACTGGAACTGAAACACGGTCCAGACTCCTACGGGAGGCAGCAGTGGGGA
ATATTGCGCAATGGGCGAAAGCCTGACGCAGCGACGCCGCGTGAGGGAAG
AAGGCCTTCGGGTCGTAAACCTCTGTCTGGAGGAAAGAAACCCATAGGTT
CGAATAGGGCTTATGGCTGACGGTACCTCCGAAGGAAGCACCGGCTAACT
CCGTGCCAGCAGCCGCGGTAATACGGAGGGTGCAAGCGTTAATCGGAATC
ACTGGGCGTAAAGCGCACGTAGGCTGTCTTGCAAGTCAGGTGTGAAAGCC
CTCGGCTCAACCGGGGAACTGCACTTGAAACTGCATGACTTGAGTACAGG
AGAGGATGGCAGAATTCCGGGTGTAGGGGTGAAATCCGTAGATATCCGGA
GGAATACCAGTGGCGAAGGCGGCCATCTGGACTGTCACTGACGCTGAGGT
GCGAAAGCGTGGGGAGCAAACAGGATTAGATACCCTGGTAGTCCACGCTG
TAAACGATGGACGCTAGGTGTCGGGGGGTCGCCCCTCGGCGCCGAAGCTA
ACGCGTTAAGCGTCCCGCCTGGGGAGTACGGTCGCAAGGCTGAAACTCAA
AGAAATTGACGGGGGCCCGCACAAGCGGTGGAGTATGTGGTTTAATTCGA
TGCAACGCGAAGAACCTTACCTAGGCTTGACATCCCGGGAACCCTCCCGA
AAAGGAGGGGTGCTCTTCGGAGAGCCCGGAGACAGGTGCTGCATGGCTGT
CGTCAGCTCGTGCCGTGAGGTGTTGGGTTAAGTCCCGCAACGAGCGCAAC
CCCTGTCCATAGTTGCTACCAGGTAAAGCTGGGCACTCTATGGAGACTGC
CTTGGCAACAAGGAGGAAGGTGGGGATGACGTCAAGTCATCATGGCCCTT
ACGCCTAGGGCTACACACGTACTACAATGGCGAGTACAAAGGGTTGCGAA
ACCGCGAGGTTGAGCCAATCCCAAAAAGCTCGTCCCAGTCCGGATTGCAG
TCTGCAACTCGACTGCATGAAGTCGGAATCGCTAGTAATCCCGGATCAGC
ATGCCGGGGTGAATACGTTCCCGGGCCTTGTACACACCGCCCGTCACACC
ACGAAAGCTGGTTCTACCCGAAGCCGCCA

>Desulfo3 2523312578 16S rRNA. Bacterial SSU [Desulfovibrio gigas DSM 1382 : G450DRAFT_scaffold00050.50] (+)strand
CTGGCTCAGATTGAACGCTGGCGGCGTGCTTAACACATGCAAGTCGAGCG
AGAAAGGGTCTTTCGGGACCTGAGTACAGCGGCGCACGGGTGAGTAACGC
GTGGATGATCTACCTCATTGACCGGGATAACAGTGGGAAACCGCTGCTAA
TACTGGATACGCTTCATGGAAACATGAGGGAAAGGCGGCCTCTGATTTAA
GCTGTCACAATGAGATGAGTCCGCGTCTCATTAGCTTGTTGGTAGGGTAA
TGGCCTACCAAGGCTACGATGAGTAGCCGGCCTGAGAGGGTGGCCGGCCA
CACTGGAACTGAAACACGGTCCAGACTCCTACGGGAGGCAGCAGTGGGGA
ATATTGCGCAATGGGCGAAAGCCTGACGCAGCGACGCCGCGTGAGGGAAG
AAGGCCTTCGGGTCGTAAACCTCTGTCTGGAGGAAAGAAACCCATAGGTT
CGAATAGGGCTTATGGCTGACGGTACCTCCGAAGGAAGCACCGGCTAACT
CCGTGCCAGCAGCCGCGGTAATACGGAGGGTGCAAGCGTTAATCGGAATC
ACTGGGCGTAAAGCGCACGTAGGCTGTCTTGCAAGTCAGGTGTGAAAGCC
CTCGGCTCAACCGGGGAACTGCACTTGAAACTGCATGACTTGAGTACAGG
AGAGGATGGCAGAATTCCGGGTGTAGGGGTGAAATCCGTAGATATCCGGA
GGAATACCAGTGGCGAAGGCGGCCATCTGGACTGTCACTGACGCTGAGGT
GCGAAAGCGTGGGGAGCAAACAGGATTAGATACCCTGGTAGTCCACGCTG
TAAACGATGGACGCTAGGTGTCGGGGGGTCGCCCCTCGGCGCCGAAGCTA
ACGCGTTAAGCGTCCCGCCTGGGGAGTACGGTCGCAAGGCTGAAACTCAA
AGAAATTGACGGGGGCCCGCACAAGCGGTGGAGTATGTGGTTTAATTCGA
TGCAACGCGAAGAACCTTACCTAGGCTTGACATCCCGGGAACCCTCCCGA
AAAGGAGGGGTGCTCTTCGGAGAGCCCGGAGACAGGTGCTGCATGGCTGT
CGTCAGCTCGTGCCGTGAGGTGTTGGGTTAAGTCCCGCAACGAGCGCAAC
CCCTGTCCATAGTTGCTACCAGGTAAAGCTGGGCACTCTATGGAGACTGC
CTTGGCAACAAGGAGGAAGGTGGGGATGACGTCAAGTCATCATGGCCCTT
ACGCCTAGGGCTACACACGTACTACAATGGCGAGTACAAAGGGTTGCGAA
ACCGCGAGGTTGAGCCAATCCCAAAAAGCTCGTCCCAGTCCGGATTGCAG
TCTGCAACTCGACTGCATGAAGTCGGAATCGCTAGTAATCCCGGATCAGC
ATGCCGGGGTGAATACGTTCCCGGGCCTTGTACACACCGCCCGTCACACC
ACGAAAGCTGGTTCTACCCGAAGCCGCCA
>Desulfo4 2523312680 16S rRNA. Bacterial SSU [Desulfovibrio gigas DSM 1382 : G450DRAFT_scaffold00057.57] (+)strand
CTGGCTCAGATTGAACGCTGGCGGCGTGCTTAACACATGCAAGTCGAGCG
AGAAAGGGTCTTTCGGGACCTGAGTACAGCGGCGCACGGGTGAGTAACGC
GTGGATGATCTACCTCATTGACCGGGATAACAGTGGGAAACCGCTGCTAA
TACTGGATACGCTTCATGGAAACATGAGGGAAAGGCGGCCTCTGATTTAA
GCTGTCACAATGAGATGAGTCCGCGTCTCATTAGCTTGTTGGTAGGGTAA
TGGCCTACCAAGGCTACGATGAGTAGCCGGCCTGAGAGGGTGGCCGGCCA
CACTGGAACTGAAACACGGTCCAGACTCCTACGGGAGGCAGCAGTGGGGA
ATATTGCGCAATGGGCGAAAGCCTGACGCAGCGACGCCGCGTGAGGGAAG
AAGGCCTTCGGGTCGTAAACCTCTGTCTGGAGGAAAGAAACCCATAGGTT
CGAATAGGGCTTATGGCTGACGGTACCTCCGAAGGAAGCACCGGCTAACT
CCGTGCCAGCAGCCGCGGTAATACGGAGGGTGCAAGCGTTAATCGGAATC
ACTGGGCGTAAAGCGCACGTAGGCTGTCTTGCAAGTCAGGTGTGAAAGCC
CTCGGCTCAACCGGGGAACTGCACTTGAAACTGCATGACTTGAGTACAGG
AGAGGATGGCAGAATTCCGGGTGTAGGGGTGAAATCCGTAGATATCCGGA
GGAATACCAGTGGCGAAGGCGGCCATCTGGACTGTCACTGACGCTGAGGT
GCGAAAGCGTGGGGAGCAAACAGGATTAGATACCCTGGTAGTCCACGCTG
TAAACGATGGACGCTAGGTGTCGGGGGGTCGCCCCTCGGCGCCGAAGCTA
ACGCGTTAAGCGTCCCGCCTGGGGAGTACGGTCGCAAGGCTGAAACTCAA
AGAAATTGACGGGGGCCCGCACAAGCGGTGGAGTATGTGGTTTAATTCGA
TGCAACGCGAAGAACCTTACCTAGGCTTGACATCCCGGGAACCCTCCCGA
AAAGGAGGGGTGCTCTTCGGAGAGCCCGGAGACAGGTGCTGCATGGCTGT
CGTCAGCTCGTGCCGTGAGGTGTTGGGTTAAGTCCCGCAACGAGCGCAAC
CCCTGTCCATAGTTGCTACCAGGTAAAGCTGGGCACTCTATGGAGACTGC
CTTGGCAACAAGGAGGAAGGTGGGGATGACGTCAAGTCATCATGGCCCTT
ACGCCTAGGGCTACACACGTACTACAATGGCGAGTACAAAGGGTTGCGAA
ACCGCGAGGTTGAGCCAATCCCAAAAAGCTCGTCCCAGTCCGGATTGCAG
TCTGCAACTCGACTGCATGAAGTCGGAATCGCTAGTAATCCCGGATCAGC
ATGCCGGGGTGAATACGTTCCCGGGCCTTGTACACACCGCCCGTCACACC
ACGAAAGCTGGTTCTACCCGAAGCCGCCA
