# Supplementary material for: Pipeline for amplifying and analyzing amplicons of the V1–V3 region of the 16S rRNA gene
Source: BMC Res Notes. 2016 Aug 2;9:380. doi: 10.1186/s13104-016-2172-6 (PMC4970291; doi:10.1186/s13104-016-2172-6)
Supplement: Supplementary file 2 — 10.1186/s13104-016-2172-6 Commands executed in mothur. [file 13104_2016_2172_MOESM2_ESM.txt]

#mothur commands to perform amplicon QC and generate a distance matrix
make.contigs(file=DV1314mock.files, processors=1)
summary.seqs(fasta=DV1314mock.trim.contigs.fasta)
screen.seqs(fasta=current, group=DV1314mock.contigs.groups, summary=DV1314mock.trim.contigs.summary, maxambig=8, maxhomop=8, maxlength=520)
unique.seqs(fasta=current)
count.seqs(name=DV1314mock.trim.contigs.good.names, group=DV1314mock.contigs.good.groups)
pcr.seqs(fasta=silva.bacteria.fasta, start=1, end=11894, keepdots=F)
system(mv silva.bacteria.pcr.fasta silva.V1V3.fasta)
align.seqs(fasta=DV1314mock.trim.contigs.good.unique.fasta, reference=silva.V1V3.fasta, flip=true)
summary.seqs(fasta=DV1314mock.trim.contigs.good.unique.align, count=DV1314mock.trim.contigs.good.count_table)
screen.seqs(fasta=DV1314mock.trim.contigs.good.unique.align, count=DV1314mock.trim.contigs.good.count_table, summary=DV1314mock.trim.contigs.good.unique.summary, start=1, optimize=end)
filter.seqs(fasta=DV1314mock.trim.contigs.good.unique.good.align, vertical=T, trump=.)
unique.seqs(fasta=DV1314mock.trim.contigs.good.unique.good.filter.fasta, count=DV1314mock.trim.contigs.good.good.count_table)
pre.cluster(fasta=DV1314mock.trim.contigs.good.unique.good.filter.unique.fasta, count=DV1314mock.trim.contigs.good.unique.good.filter.count_table, diffs=2)
chimera.uchime(fasta=DV1314mock.trim.contigs.good.unique.good.filter.unique.precluster.fasta, count=DV1314mock.trim.contigs.good.unique.good.filter.unique.precluster.count_table, processors=1, dereplicate=t)
remove.seqs(fasta=DV1314mock.trim.contigs.good.unique.good.filter.unique.precluster.fasta, accnos=DV1314mock.trim.contigs.good.unique.good.filter.unique.precluster.uchime.accnos)
classify.seqs(fasta=DV1314mock.trim.contigs.good.unique.good.filter.unique.precluster.pick.fasta, count=DV1314mock.trim.contigs.good.unique.good.filter.unique.precluster.uchime.pick.count_table, reference=trainset9_032012.pds.fasta, taxonomy=trainset9_032012.pds.tax, cutoff=80)
remove.lineage(fasta=DV1314mock.trim.contigs.good.unique.good.filter.unique.precluster.pick.fasta, count=DV1314mock.trim.contigs.good.unique.good.filter.unique.precluster.uchime.pick.count_table, taxonomy=DV1314mock.trim.contigs.good.unique.good.filter.unique.precluster.pick.pds.wang.taxonomy, taxon=Chloroplast-Mitochondria-unknown-Archaea-Eukaryota)
summary.seqs(fasta=DV1314mock.trim.contigs.good.unique.good.filter.unique.precluster.pick.pick.fasta)
seq.error(fasta=DV1314mock.trim.contigs.good.unique.good.filter.unique.precluster.pick.pick.fasta, reference=mock16S3.fna, aligned=F)
system(mv DV1314mock.trim.contigs.good.unique.good.filter.unique.precluster.pick.pick.fasta DV1314mock.all.fasta)
system(mv DV1314mock.trim.contigs.good.unique.good.filter.unique.precluster.uchime.pick.pick.count_table DV1314mock.all.count_table)
dist.seqs(fasta=DV1314mock.all.fasta, cutoff=0.2)
cluster(column=DV1314mock.all.dist, count=DV1314mock.all.count_table)
make.shared(list=DV1314mock.all.an.unique_list.list, count=DV1314mock.all.count_table, label=0.03)
catchall(shared=DV1314mock.all.an.unique_list.shared)
count.groups(shared=DV1314mock.all.an.unique_list.shared)
sub.sample(shared=DV1314mock.all.an.unique_list.shared, size=6654)
summary.single(shared=DV1314mock.all.an.unique_list.0.03.subsample.shared, calc=nseqs-coverage-sobs-shannon-chao-invsimpson)

#R commands run outside of mothur to produce a list of singletons for removal
> torig<-read.table("DV1314mock.trim.contigs.good.unique.good.filter.unique.precluster.uchime.pick.pick.count_table", header=TRUE, comment.char="", colClasses=c(rep("character", 1), rep("integer", 1), rep("NULL", 12)))  # where 12 is the number of columns to skip (i.e. read the column of totals then skip the columns containing the counts for each individual sample.)
> tsing<-subset(torig, total == 1)
> keeps<-"Representative_Sequence"
> singlist<-tsing[,keeps,drop=FALSE]
> write.table(singlist, file="DV1314mocksingles.accnos", quote=FALSE, row.names=FALSE, col.names=FALSE)

#mothur commands to remove the singletons; repeat error and diversity analyses. Repeat the procedures for singleton + doubleton removal
system(cp DV1314mock.trim.contigs.good.unique.good.filter.unique.precluster.pick.pick.fasta DV1314mock.outsingletons.fasta)
system(cp DV1314mock.trim.contigs.good.unique.good.filter.unique.precluster.uchime.pick.pick.count_table DV1314mock.outsingletons.count_table)
remove.seqs(fasta=DV1314mock.outsingletons.fasta, accnos=DV1314mocksingles.accnos)
remove.seqs(count=DV1314mock.outsingletons.count_table, accnos=DV1314mocksingles.accnos)
dist.seqs(fasta=DV1314mock.outsingletons.pick.fasta, cutoff=0.2)
cluster(column=DV1314mock.outsingletons.pick.dist, count=DV1314mock.outsingletons.pick.count_table)
make.shared(list=DV1314mock.outsingletons.pick.an.unique_list.list, count=DV1314mock.outsingletons.pick.count_table, label=0.03)
rarefaction.single(shared=current)
classify.seqs(fasta=DV1314mock.outsingletons.pick.fasta, count=DV1314mock.outsingletons.pick.count_table, reference=trainset9_032012.pds.fasta, taxonomy=trainset9_032012.pds.tax, cutoff=80)
classify.otu(list=DV1314mock.outsingletons.pick.an.unique_list.list, count=DV1314mock.outsingletons.pick.count_table, taxonomy=DV1314mock.outsingletons.pick.pds.wang.taxonomy, label=0.03)
seq.error(fasta=DV1314mock.outsingletons.pick.fasta, reference=mock16S3.fna, aligned=F)
catchall(shared=DV1314mock.outsingletons.pick.an.unique_list.shared)
count.groups(shared=DV1314mock.outsingletons.pick.an.unique_list.shared)
sub.sample(shared=DV1314mock.outsingletons.pick.an.unique_list.shared, size=6654)
summary.single(shared=DV1314mock.outsingletons.pick.an.unique_list.0.03.subsample.shared, calc=nseqs-coverage-sobs-shannon-chao-invsimpson)
